# Supplementary material for: Genetic Structure of the Endangered Coral Cladocora caespitosa Matches the Main Bioregions of the Mediterranean Sea
Source: Front Genet. 2022 Jul 26;13:889672. doi: 10.3389/fgene.2022.889672 (PMC9360616; doi:10.3389/fgene.2022.889672)
Supplement: Supplementary file 1 [file Table2.xlsx]

## Sheet: Hoja1
Supplementary Table S2: Genotypes raw data for the 18 microsatellites analysed in 18 populations of C. caespitosa. For the localities codes see Table 1.
Code	POP	Cc-L4	Cc-L4-2	Cc-L27	Cc-L27-2	Cc-L29	Cc-L29-2	Cc-L19	Cc-L19-2	Cc-L21	Cc-L21-2	Cc-L37	Cc-L37-2	Cc-V22	Cc-V22-2	Cc-V26	Cc-V26-2	Cc-V35	Cc-V35-2	Cc-V42	Cc-V42-2	Cc-V46	Cc-V46-2	Cc-V11	Cc-V11-2	Cc-V18	Cc-V18-2	Cc-V34	Cc-V34-2	Cc-V38	Cc-V38-2	Cc-L16	Cc-L16-2	Cc-V23	Cc-V23-2	Cc-V47	Cc-V47-2
CC1-cp	CDP	190	205	183	183	214	214	188	194	147	156	225	228	165	169	167	175	228	231	249	257	210	210	141	141	214	214	176	188	169	169	239	245	208	218	190	190
CC2-cp	CDP	202	211	174	183	214	214	188	188	147	159	225	225	165	173	167	167	225	225	253	261	210	216	138	145	211	231	172	180	169	169	245	245	198	203	199	208
CC3-cp	CDP	211	214	183	183	214	214	188	188	144	159	225	228	161	165	167	175	231	231	257	261	210	216	138	148	231	231	176	176	169	169	233	233	198	198	166	166
CC4-cp	CDP	211	211	168	174	214	214	188	188	147	147	225	228	161	161	167	167	231	231	253	253	210	210	138	138	231	231	176	176	0	0	245	245	223	223	190	190
CC5-cp	CDP	181	196	183	183	214	214	188	194	156	159	225	225	161	165	167	171	228	231	253	261	210	210	138	148	214	231	176	180	169	169	233	245	198	198	166	166
CC6-cp	CDP	223	232	183	183	214	214	188	188	156	159	225	225	141	165	171	191	228	228	253	265	210	210	138	138	214	231	176	192	169	169	245	251	208	223	166	166
CC7-cp	CDP	0	0	0	0	0	0	182	188	147	153	225	225	157	157	167	171	231	231	257	261	210	210	138	145	231	231	172	180	169	173	245	251	188	193	166	166
Cc94-cp	CDP	202	211	174	174	214	214	188	194	153	156	225	225	169	169	167	171	228	228	261	265	210	210	138	145	214	214	172	172	169	177	245	251	198	198	190	202
Cc99-cp	CDP	190	211	174	183	214	214	188	188	156	156	225	228	157	157	171	175	225	228	253	261	210	216	141	141	231	231	172	176	169	169	233	245	193	203	199	202
Cc95-cp	CDP	181	196	182	182	214	214	188	194	156	159	225	225	161	165	167	171	228	231	253	261	210	210	0	0	0	0	0	0	0	0	233	245	198	198	0	0
Cc96-cp	CDP	211	214	183	183	214	217	188	188	156	156	225	225	157	165	167	171	225	228	0	0	210	210	138	164	211	214	172	188	169	177	245	245	198	208	202	202
Cc97-cp	CDP	199	211	183	183	214	214	188	188	153	156	225	228	157	165	183	183	228	228	253	253	210	210	145	154	231	231	172	176	169	169	233	251	173	198	166	202
Cc98-cp	CDP	193	193	174	183	214	214	188	188	147	159	225	225	161	165	167	167	228	228	257	265	210	210	138	164	214	214	172	172	169	169	239	245	188	198	208	208
Cc729_CP	CDP	202	211	183	183	214	214	188	188	156	165	225	225	157	165	167	171	231	231	253	253	210	210	138	158	231	231	172	176	173	177	233	245	203	218	166	166
Cc730_CP	CDP	211	223	174	183	214	214	188	188	147	153	225	225	165	165	175	191	228	231	253	257	210	210	138	158	211	211	176	180	177	177	245	245	203	233	166	166
Cc731_CP	CDP	199	211	183	183	214	214	182	188	147	147	225	225	165	165	167	171	228	231	261	265	210	216	138	138	231	231	172	184	169	169	233	251	198	198	202	202
Cc732_CP	CDP	208	211	174	183	214	214	182	188	147	150	225	225	157	157	175	183	231	231	261	261	210	210	138	138	214	231	168	172	169	169	233	245	173	188	166	196
Cc733_CP	CDP	193	196	183	183	214	214	188	188	147	153	225	225	157	173	179	191	228	231	253	261	210	210	138	141	211	214	176	180	169	169	245	251	198	198	202	202
Cc734_CP	CDP	202	211	174	174	214	214	182	188	156	159	225	225	157	165	171	191	225	231	249	253	210	210	138	138	214	214	176	176	173	173	239	245	188	203	190	199
Cc735_CP	CDP	196	211	183	183	214	214	182	188	153	156	225	228	157	161	167	191	231	231	253	261	210	210	141	141	214	231	172	176	169	169	245	245	0	0	166	202
Cc736_CP	CDP	199	211	183	183	214	214	188	188	153	156	225	225	157	165	171	179	228	228	253	253	210	210	138	145	214	231	172	188	173	173	239	245	0	0	166	202
Cc737_CP	CDP	193	220	174	183	208	214	188	188	138	147	225	225	157	157	167	171	0	0	249	257	210	210	138	138	211	211	172	180	169	169	233	245	188	203	166	202
Cc738_CP	CDP	211	211	174	183	214	217	188	188	147	159	225	225	157	169	171	175	228	231	253	265	210	216	138	138	231	231	172	180	169	177	245	245	188	213	166	190
Cc739_CP	CDP	208	211	183	183	214	214	188	188	147	156	225	225	165	169	167	171	231	231	257	261	210	210	138	138	214	231	180	188	169	169	245	245	188	203	166	208
Cc740_CP	CDP	193	238	183	183	214	214	188	188	147	150	225	225	165	165	167	167	228	228	253	257	210	210	138	138	231	231	176	176	169	177	245	251	193	218	166	190
Cc741_CP	CDP	208	208	174	183	214	214	188	188	150	153	225	228	157	165	167	183	228	231	253	261	210	210	145	145	214	231	176	176	169	169	233	245	198	218	166	190
Cc742_CP	CDP	196	214	174	183	214	214	188	191	144	147	225	225	161	165	179	183	231	231	253	261	210	210	138	154	231	231	172	172	169	173	233	245	203	208	166	166
Cc743_CP	CDP	202	211	183	183	214	214	188	191	156	165	225	225	157	165	167	171	231	231	253	253	210	210	138	158	231	231	172	176	173	177	233	245	203	218	166	166
Cc744_CP	CDP	214	217	183	183	214	214	188	191	147	147	225	225	157	161	167	171	231	231	253	253	210	210	138	141	231	231	172	176	169	169	233	245	188	203	202	202
Cc745_CP	CDP	196	214	174	183	214	214	188	188	144	159	225	225	161	165	175	175	231	231	253	257	210	216	138	154	214	214	172	180	0	0	233	251	198	218	166	190
Cc568_GAV	GAV	211	211	174	174	208	214	188	188	144	147	225	228	157	165	167	167	231	231	245	261	210	210	138	138	231	231	180	188	169	173	233	245	203	203	166	190
Cc569_GAV	GAV	190	190	183	183	214	214	188	194	156	159	225	228	157	161	167	167	228	231	253	261	210	210	138	141	214	214	176	180	169	169	245	251	198	198	190	199
Cc570_GAV	GAV	196	211	174	183	214	214	182	188	153	156	225	225	157	157	167	191	231	231	245	261	210	216	138	138	231	231	172	192	169	173	233	245	188	198	166	190
Cc571_GAV	GAV	196	229	183	183	214	220	182	188	156	159	225	225	157	165	167	175	228	228	253	261	210	210	138	138	211	231	176	176	0	0	233	245	188	193	166	166
Cc572_GAV	GAV	199	214	174	183	214	214	188	188	156	159	225	228	157	173	167	175	228	231	253	265	210	210	138	138	214	231	172	176	169	169	239	245	198	198	166	190
Cc573_GAV	GAV	202	208	174	183	214	214	188	188	159	165	225	225	157	165	167	171	225	231	249	249	210	210	138	138	231	231	172	176	173	173	245	245	193	203	166	190
Cc574_GAV	GAV	193	220	174	174	214	214	188	188	156	159	225	225	169	181	171	171	228	231	253	257	210	210	138	145	214	214	176	176	169	169	233	251	198	198	166	202
Cc575_GAV	GAV	211	280	174	183	214	214	188	188	156	159	225	225	0	0	0	0	0	0	0	0	0	0	138	141	214	231	176	176	169	169	245	245	193	198	166	202
Cc576_GAV	GAV	193	214	174	183	211	214	182	188	156	159	225	225	161	165	167	175	231	231	253	257	210	210	138	138	211	231	176	188	169	173	233	245	193	198	166	166
Cc577_GAV	GAV	196	223	183	183	214	214	188	194	156	165	225	228	165	165	171	171	225	228	245	265	210	210	141	145	231	231	172	172	169	169	245	245	198	218	166	202
Cc578_GAV	GAV	193	208	174	183	214	214	182	188	144	156	225	225	165	173	167	167	231	231	261	265	210	210	141	145	231	231	172	172	169	169	239	251	208	208	166	202
Cc579_GAV	GAV	214	217	174	183	214	214	188	188	153	156	225	225	157	165	171	175	228	228	253	265	210	210	138	145	214	214	172	172	169	169	233	245	188	193	202	202
Cc580_GAV	GAV	214	217	174	183	214	214	188	188	153	156	225	225	157	165	171	175	228	228	253	265	210	210	138	145	214	214	172	172	169	169	233	245	188	193	202	202
Cc581_GAV	GAV	211	223	183	183	214	214	188	194	147	153	225	225	165	165	167	171	228	231	253	253	210	210	145	154	211	231	172	180	169	173	233	245	203	203	166	190
Cc582_GAV	GAV	211	211	174	183	214	214	182	188	153	159	228	228	157	173	167	171	228	231	253	253	210	210	138	138	214	231	176	188	169	169	245	251	183	203	166	202
Cc583_GAV	GAV	217	223	183	183	214	214	188	188	156	156	225	225	157	173	167	167	231	231	253	257	210	210	145	154	231	231	172	180	173	173	245	245	188	188	190	190
Cc584_GAV	GAV	190	193	183	183	214	214	188	188	156	156	225	225	161	161	171	175	228	231	245	253	210	210	138	154	231	231	172	172	169	169	233	245	198	203	199	199
Cc585_GAV	GAV	193	211	183	183	214	214	182	188	144	150	225	225	165	165	171	175	231	231	257	257	210	216	138	141	214	214	172	172	169	169	245	245	193	203	172	190
Cc586_GAV	GAV	193	211	174	174	214	214	182	188	147	150	225	225	161	165	171	175	228	231	253	253	210	210	138	164	211	214	172	180	169	169	233	251	198	198	166	202
Cc587_GAV	GAV	211	229	174	183	214	214	182	188	153	156	225	225	157	165	171	183	228	228	245	261	210	213	138	138	211	211	176	176	169	169	233	245	188	218	166	190
Cc588_ESP	ESP	214	226	183	183	214	214	188	188	147	156	225	225	157	157	167	175	228	228	261	261	210	210	138	138	214	231	176	176	173	173	251	251	188	208	166	166
Cc589_ESP	ESP	199	223	174	183	214	214	188	188	144	147	225	225	153	161	167	167	231	231	245	253	210	210	138	154	231	231	172	180	169	169	233	245	193	203	166	166
Cc590_ESP	ESP	211	211	174	183	214	214	182	188	147	153	225	225	173	173	167	171	228	228	245	253	210	210	138	141	231	231	172	176	177	177	245	251	208	213	166	190
Cc591_ESP	ESP	214	244	183	183	214	214	188	188	147	156	225	225	157	165	167	171	225	228	257	265	210	216	138	141	211	231	176	180	0	0	233	245	188	193	166	166
Cc592_ESP	ESP	190	196	183	183	214	214	188	188	150	159	225	225	165	165	167	191	228	231	253	253	210	210	138	141	231	231	172	176	169	177	251	251	198	203	166	202
Cc593_ESP	ESP	193	199	174	183	214	214	182	188	156	159	225	225	153	157	167	179	228	231	253	261	210	210	141	141	214	231	172	180	0	0	233	245	0	0	166	166
Cc594_ESP	ESP	190	202	174	174	208	214	188	188	147	156	225	225	165	173	171	183	231	231	245	261	210	210	138	138	214	231	176	176	169	169	233	233	198	198	166	166
Cc595_ESP	ESP	217	223	183	183	208	211	182	188	147	159	225	225	157	165	167	167	225	225	249	257	210	210	138	138	214	214	172	180	169	173	233	233	193	218	166	211
Cc596_ESP	ESP	211	217	174	183	214	214	182	188	156	162	225	225	165	169	171	179	225	228	253	253	210	210	138	141	231	231	176	180	169	169	245	245	188	198	166	199
Cc597_ESP	ESP	193	202	174	174	214	214	188	188	156	159	225	225	157	169	167	191	228	231	253	253	210	210	141	141	211	214	172	180	173	177	245	245	188	193	202	202
Cc598_ESP	ESP	193	202	174	174	214	214	188	188	156	159	225	225	157	169	167	191	228	231	253	253	210	210	141	141	211	214	172	180	173	177	245	245	188	193	202	202
Cc599_ESP	ESP	211	214	183	183	211	214	188	188	156	156	225	225	161	165	175	195	228	228	245	257	210	216	138	138	211	231	176	180	169	169	245	245	193	198	205	205
Cc600_ESP	ESP	214	214	174	183	214	214	182	188	156	159	225	225	157	157	167	175	228	231	0	0	210	210	138	138	214	231	176	192	173	173	245	251	188	193	166	190
Cc601_ESP	ESP	196	196	174	183	214	214	188	188	147	159	225	225	157	173	171	171	228	231	245	245	210	210	138	138	211	231	172	176	0	0	233	245	193	198	166	202
Cc602_ESP	ESP	196	244	174	183	214	214	188	188	147	156	225	225	157	165	171	191	228	228	253	257	210	216	138	141	214	231	176	176	169	173	245	251	193	213	166	166
Cc603_ESP	ESP	199	205	183	183	214	214	188	194	156	159	225	225	165	169	171	191	225	228	245	245	201	210	138	141	214	231	176	176	169	169	233	245	198	198	166	205
Cc604_ESP	ESP	190	223	174	183	208	214	182	188	159	159	225	228	157	173	171	179	231	231	245	253	210	210	138	141	211	231	176	180	169	173	245	245	188	193	166	190
Cc605_ESP	ESP	214	223	174	183	214	214	188	188	147	147	225	225	165	169	167	171	231	231	0	0	207	207	154	154	231	231	176	180	0	0	233	245	198	203	166	166
Cc606_ESP	ESP	193	208	183	183	214	214	188	188	147	156	225	225	157	165	167	191	231	231	261	261	216	216	141	141	214	231	172	176	169	169	245	251	198	203	166	199
Cc607_ESP	ESP	196	196	183	183	214	214	0	0	153	153	225	225	157	157	167	171	228	228	253	257	210	210	138	145	231	231	176	180	169	173	233	245	193	198	199	202
Cc608_ESP	ESP	187	211	174	183	214	214	188	188	156	165	225	225	161	161	171	171	228	228	245	245	213	213	138	138	231	231	172	176	169	169	245	245	193	198	166	205
Cc609_ESP	ESP	220	223	183	183	214	214	188	188	150	150	225	225	157	157	175	183	228	228	265	265	210	210	138	141	214	231	176	176	169	169	233	239	203	208	166	202
Cc610_ESP	ESP	193	202	174	183	214	214	188	188	156	159	225	225	161	165	175	191	225	228	253	253	210	210	138	145	211	211	180	180	169	169	233	239	188	193	202	208
Cc611_ESP	ESP	193	211	174	183	214	214	188	188	150	156	225	225	157	169	171	191	231	231	253	261	210	210	138	138	211	211	172	172	173	173	245	245	193	198	190	199
Cc612_ESP	ESP	196	211	174	174	214	214	188	188	147	156	225	225	157	157	167	171	228	228	245	245	210	210	138	138	231	231	172	180	177	177	245	251	188	203	166	166
Cc613_ESP	ESP	223	244	183	183	214	214	182	188	159	159	225	225	161	165	167	191	231	231	253	265	210	210	138	141	231	231	180	180	173	173	245	251	183	198	199	205
Cc614_ESP	ESP	193	244	183	183	214	214	188	188	156	159	225	225	165	165	171	191	228	228	265	265	210	210	138	138	231	231	176	180	169	169	245	245	193	198	190	205
Cc615_ESP	ESP	211	214	174	174	214	214	188	188	156	156	225	225	157	165	171	187	225	228	253	257	210	210	145	158	231	231	172	172	169	177	233	245	198	198	166	166
Cc616_ESP	ESP	193	244	183	183	214	214	188	188	156	159	225	225	165	165	171	191	228	228	249	265	210	210	138	138	231	231	176	180	169	169	245	245	193	198	190	205
Cc617_ESP	ESP	193	244	183	183	214	214	188	188	156	159	225	225	165	165	171	191	228	228	249	265	210	210	138	138	231	231	176	180	169	169	245	245	193	198	190	205
Cc618_ESP	ESP	193	244	183	183	214	214	188	188	156	159	225	225	165	165	171	191	228	228	249	265	210	210	138	138	231	231	176	180	169	169	245	245	193	198	190	205
CC8-col	COL	211	214	183	183	211	214	182	188	147	147	225	225	157	165	167	171	231	231	257	261	210	210	138	138	214	231	172	172	177	177	245	251	203	203	166	166
CC9-col	COL	208	211	174	183	214	214	188	194	147	156	225	225	157	157	171	171	228	231	253	261	210	210	138	138	214	231	172	176	177	177	245	251	188	203	166	166
CC10-col	COL	211	214	174	183	214	214	188	188	153	168	225	225	157	173	175	183	231	231	253	253	210	210	138	141	214	214	172	176	169	169	245	251	183	223	172	199
CC11-col	COL	211	214	183	183	214	214	188	188	147	147	225	225	165	165	171	175	228	231	253	257	210	210	138	138	211	214	180	180	169	169	233	245	198	203	166	166
CC12-col	COL	190	202	183	183	214	214	182	188	156	165	225	225	157	157	171	175	225	225	253	253	210	210	138	138	211	231	180	180	169	169	233	233	183	198	166	166
CC13-col	COL	211	220	174	174	214	214	188	188	153	165	225	225	157	165	167	179	228	231	253	265	210	210	138	154	211	214	176	188	169	169	233	233	178	178	166	166
CC14-col	COL	202	214	182	182	214	214	188	188	153	159	225	225	165	169	171	191	228	228	261	261	210	210	138	148	231	231	172	176	169	173	245	245	193	198	190	202
CC15-col	COL	196	199	183	183	214	214	188	188	147	156	225	225	157	165	175	175	231	231	253	253	201	210	138	164	214	231	172	172	169	177	233	251	198	198	166	199
CC16-col	COL	196	196	183	183	214	214	188	188	156	162	225	225	165	165	175	191	225	228	253	253	210	210	138	167	214	231	172	172	169	177	245	245	188	213	166	208
CC17-col	COL	199	211	174	183	214	214	188	188	153	162	225	225	157	169	167	191	228	228	253	253	210	216	138	138	231	231	168	176	169	169	233	245	198	198	166	202
CC18-col	COL	199	211	183	183	214	214	188	188	156	159	225	225	157	165	171	175	228	231	253	257	210	210	138	141	214	214	172	176	169	169	245	251	193	198	166	166
CC19-col	COL	0	0	0	0	0	0	188	188	147	156	225	225	165	165	167	171	228	231	253	261	210	210	138	138	214	231	172	176	169	173	233	245	198	203	166	202
CC20-col	COL	214	214	183	183	214	214	188	188	156	165	225	225	161	165	167	167	228	228	261	265	210	210	138	138	214	231	172	172	169	169	233	251	203	203	166	166
CC21-col	COL	211	214	174	183	214	214	188	188	147	153	225	225	165	165	171	171	228	228	253	257	210	213	138	138	231	231	172	176	0	0	233	245	188	198	190	190
CC22-col	COL	199	211	174	183	214	214	188	188	153	162	225	225	157	169	167	171	228	228	253	253	210	216	138	138	231	231	168	176	169	169	233	245	198	198	166	202
CC23-col	COL	214	214	182	182	214	214	188	188	147	147	225	225	165	165	171	175	228	231	253	257	210	210	138	138	211	214	180	180	169	169	233	245	198	203	166	166
CC24-col	COL	181	211	174	183	214	214	188	194	144	144	225	225	165	169	171	171	231	231	253	257	210	210	138	141	211	231	176	176	177	177	239	245	208	213	202	202
CC25-col	COL	202	211	183	183	214	214	188	188	153	159	225	225	165	169	171	191	228	228	261	261	210	210	138	148	231	231	172	176	169	173	245	245	193	198	190	202
CC26-col	COL	211	214	174	183	214	214	188	188	144	153	225	225	157	161	167	167	228	231	245	253	210	210	138	138	231	231	176	180	169	169	245	245	198	208	166	199
CC27-col	COL	187	193	183	183	214	214	182	188	159	165	225	225	157	169	171	191	231	231	253	253	210	210	138	138	211	211	180	180	169	169	245	245	198	203	166	166
CC28-col	COL	211	211	182	182	214	214	188	188	150	159	225	225	161	165	167	191	0	0	253	261	216	216	138	138	231	231	176	176	169	169	233	245	188	198	199	199
CC29-col	COL	196	196	183	183	214	214	188	188	144	144	225	225	161	165	167	183	231	231	253	253	210	210	138	138	211	231	172	172	169	177	233	245	198	218	166	166
CC30-col	COL	211	211	174	183	214	214	182	188	156	156	225	225	157	161	175	175	231	231	245	261	210	210	138	138	214	231	172	180	169	177	245	251	188	203	199	199
CC31-col	COL	214	223	183	183	214	214	188	188	147	156	225	228	161	177	167	175	228	231	261	261	210	210	138	141	214	214	172	176	169	169	245	245	193	198	166	166
CC32-col	COL	199	211	174	183	214	214	182	182	147	147	225	225	157	161	171	191	231	231	261	261	210	210	138	158	214	231	172	176	169	173	245	251	198	203	166	166
CC33-col	COL	211	226	174	183	214	214	188	191	159	165	225	225	165	165	167	167	225	228	257	261	210	210	138	148	214	214	172	176	169	177	245	251	203	203	166	166
CC34-col	COL	193	214	183	183	214	214	188	188	147	156	225	225	161	165	171	171	228	231	253	253	210	210	138	164	211	214	168	176	169	169	233	233	188	203	166	166
CC35-col	COL	187	220	174	183	214	214	188	188	153	156	225	225	157	165	167	183	231	231	253	257	210	210	138	138	231	231	180	188	169	169	245	251	198	203	196	196
CC36-col	COL	190	193	183	183	214	214	188	188	147	156	225	228	157	165	167	171	228	228	253	265	210	210	138	138	214	214	180	180	0	0	245	251	193	198	190	190
CC37-col	COL	196	211	174	183	214	214	188	188	141	147	225	228	157	165	167	175	228	228	253	261	210	210	138	138	214	231	176	176	169	169	239	245	193	198	172	202
CC38-col	COL	190	211	174	183	214	214	188	188	156	162	225	228	157	161	167	191	231	231	249	253	210	213	138	158	211	231	176	188	169	169	245	245	188	188	190	202
Cc100-Cc_Am1	PUN	211	214	183	183	214	214	188	188	156	162	225	225	161	173	167	179	231	231	253	257	210	210	138	145	231	231	188	188	169	169	245	245	188	203	166	199
Cc101-Cc_Am2	PUN	193	196	174	183	214	214	188	188	156	165	225	225	157	165	167	175	225	225	253	253	210	210	138	138	214	231	172	180	0	0	233	245	188	193	166	199
Cc102-Cc_Am3	PUN	196	211	174	183	214	214	188	188	147	147	225	225	169	173	171	183	228	228	253	257	210	210	138	141	231	231	172	176	173	173	245	245	198	228	202	202
Cc103-Cc_Am4	PUN	211	211	174	183	208	214	188	188	156	162	225	225	157	161	171	183	228	228	253	253	210	210	145	148	211	231	176	180	177	177	251	251	198	213	166	190
Cc104-Cc_Am5	PUN	202	211	183	183	214	214	188	188	147	147	225	225	157	157	167	167	225	231	253	253	210	210	138	154	231	231	172	172	169	169	245	245	198	203	166	202
Cc105-Cc_Am6	PUN	193	211	174	183	214	214	182	188	144	156	225	225	161	177	167	167	228	228	253	261	210	213	154	164	211	231	172	176	169	177	245	251	193	198	166	190
Cc106-Cc_Am7	PUN	208	211	174	174	214	214	188	188	147	159	225	225	157	165	167	179	231	231	253	253	210	210	138	145	214	231	172	176	169	169	233	245	208	218	166	199
Cc107-Cc_Am8	PUN	190	211	183	183	214	214	188	188	156	159	225	225	165	169	167	191	231	231	253	261	210	210	138	138	214	231	180	180	169	169	245	251	188	208	166	166
Cc108-Cc_Am9	PUN	196	214	174	183	214	214	182	182	153	156	225	225	157	173	171	171	0	0	257	261	210	210	138	154	231	231	176	176	169	169	233	251	193	198	172	208
Cc109-Cc_Am10	PUN	202	211	182	182	214	214	188	188	147	147	225	225	157	161	175	183	231	231	245	253	210	213	145	145	214	214	172	176	165	169	233	233	198	198	166	202
Cc110-Cc_Am11	PUN	190	211	183	183	214	214	188	188	162	165	225	228	157	165	167	183	231	231	253	261	216	216	138	138	231	231	176	192	169	169	245	245	198	198	196	196
Cc111-Cc_Am12	PUN	196	202	183	183	214	214	182	188	150	156	225	225	165	165	167	191	225	228	253	253	210	210	138	141	231	231	172	180	169	173	245	245	203	203	199	202
Cc112-Cc_Am13	PUN	205	211	174	174	214	214	188	194	147	165	225	228	157	177	171	171	231	231	253	261	210	210	138	138	214	231	172	172	169	169	233	251	198	203	166	166
Cc113-Cc_Am14	PUN	205	211	174	174	214	214	188	194	147	165	225	228	157	177	171	171	231	231	253	261	210	210	138	138	214	231	172	172	169	169	233	251	198	203	166	166
Cc114-Cc_Am15	PUN	196	208	174	183	214	214	188	188	144	153	225	225	157	161	175	183	231	231	253	253	216	216	161	161	231	231	172	176	169	173	233	245	193	203	202	202
Cc115-Cc_Am16	PUN	193	196	183	183	214	214	188	188	147	153	225	225	157	165	167	171	228	231	253	261	210	210	138	138	231	231	172	176	173	173	233	245	183	208	166	208
Cc116-Cc_Am17	PUN	193	214	174	183	214	214	188	188	153	156	225	225	157	165	167	191	231	231	253	253	210	210	138	138	214	214	176	180	169	169	245	251	208	218	166	211
Cc117-Cc_Am18	PUN	193	211	174	183	214	214	188	188	156	159	225	225	157	157	167	171	231	231	245	257	210	216	145	164	211	231	176	180	177	177	245	245	203	218	166	196
Cc118-Cc_Am19	PUN	193	211	183	183	214	214	188	188	153	156	225	228	157	165	171	191	228	231	257	261	210	210	138	138	231	231	172	176	169	169	245	245	193	198	166	166
Cc119-Cc_Am20	PUN	208	211	183	183	214	214	188	188	150	153	225	225	157	169	167	171	228	228	261	265	210	210	138	138	231	231	172	176	169	173	233	245	198	218	166	217
Cc120-Cc_Am21	PUN	208	211	183	183	214	214	188	188	150	153	225	225	157	169	167	171	228	228	261	265	210	210	138	138	231	231	172	176	169	173	233	245	198	218	166	217
Cc121-Cc_Am22	PUN	196	211	183	183	214	214	188	188	147	153	225	225	157	161	171	175	228	228	253	261	210	216	138	138	214	214	172	176	169	169	233	245	188	213	190	199
Cc122-Cc_Am23	PUN	193	229	183	183	214	214	188	188	147	147	225	225	157	157	167	179	228	231	257	265	210	210	138	138	231	231	172	176	169	173	245	245	198	208	202	202
Cc123-Cc_Am24	PUN	193	211	183	183	214	214	182	188	156	165	225	225	157	157	167	175	228	231	245	253	210	210	138	138	214	231	176	180	169	169	245	245	183	193	196	196
Cc124-Cc_Am25	PUN	193	232	183	183	214	214	188	188	147	147	225	225	157	157	167	179	228	231	257	265	210	210	138	138	231	231	172	176	169	173	245	245	198	208	202	202
Cc125-Cc_Am26	PUN	196	211	183	183	214	214	188	188	147	153	225	225	157	161	171	175	228	228	253	261	210	216	138	138	214	214	172	176	169	169	233	245	188	213	190	199
Cc126-Cc_Am27	PUN	196	214	174	183	214	214	182	188	144	159	225	225	157	157	167	171	228	228	245	253	210	216	138	145	214	214	172	180	169	177	245	251	193	213	199	199
Cc127-Cc_Am28	PUN	193	211	183	183	214	214	182	188	153	165	225	225	157	169	171	183	228	228	245	257	210	210	138	138	231	231	172	188	169	177	245	245	193	203	166	166
Cc128-Cc_Am29	PUN	202	211	183	183	214	214	188	188	147	147	225	225	157	157	167	167	225	231	253	253	210	210	138	154	231	231	172	172	169	169	245	245	198	203	166	202
Cc129-Cc_Am30	PUN	199	226	183	183	214	214	188	194	144	156	225	228	157	165	171	183	225	225	253	253	216	216	138	138	231	231	172	176	169	169	233	245	188	198	166	199
CC73-men1	MEN	196	217	174	183	214	214	188	194	153	156	225	225	157	157	175	175	228	228	253	261	210	210	148	154	211	214	176	176	169	169	245	251	193	198	166	202
CC74-men1	MEN	196	214	174	183	214	214	188	194	153	156	225	225	157	157	175	175	228	228	253	261	210	210	148	154	211	214	176	176	169	169	245	251	193	198	166	202
CC75-men1	MEN	196	214	174	183	214	214	188	194	153	156	225	225	157	157	175	175	228	228	253	261	210	210	148	154	211	214	176	176	169	169	245	251	193	198	166	202
CC76-men1	MEN	196	223	183	183	214	214	188	194	156	156	225	225	157	157	171	175	225	228	253	253	210	210	138	141	211	211	176	176	169	169	245	251	193	198	166	202
CC77-men1	MEN	196	214	174	183	214	214	188	194	153	156	225	225	157	157	175	175	228	228	253	261	210	210	148	154	211	214	176	176	169	169	245	251	193	198	166	202
CC78-men1	MEN	196	214	174	183	214	214	188	194	153	156	225	225	157	157	175	175	228	228	253	261	210	210	148	154	211	214	176	176	169	169	245	251	193	198	166	202
CC79-men1	MEN	196	223	183	183	214	214	188	194	156	156	225	225	157	157	171	175	225	228	253	253	210	210	138	141	211	211	176	176	169	169	245	251	193	198	166	202
CC80-men1	MEN	193	214	174	183	214	214	182	182	153	156	225	225	157	161	167	171	231	231	245	261	210	210	138	145	211	214	172	176	169	173	233	239	193	203	166	166
CC81-men1	MEN	196	214	174	183	214	214	188	194	153	156	225	225	157	157	175	175	228	228	253	261	210	210	148	154	211	214	176	176	169	169	245	251	193	198	166	202
CC82-men1	MEN	196	214	174	183	214	214	188	194	153	156	225	225	157	157	175	175	228	228	253	261	210	210	148	154	211	214	176	176	169	169	245	251	193	198	166	202
CC83-men1	MEN	214	220	174	183	214	214	188	188	147	150	225	225	161	169	167	179	231	231	249	253	210	210	138	145	211	211	176	196	173	173	245	245	193	193	166	166
CC84-men1	MEN	196	217	174	182	214	214	188	194	153	156	225	225	157	157	175	175	228	228	253	261	210	210	148	154	211	214	176	176	169	169	245	251	193	198	166	202
CC85-men1	MEN	196	214	174	183	214	214	188	194	153	156	225	225	157	157	175	175	228	228	253	261	210	210	148	154	211	214	176	176	169	169	245	251	193	198	166	202
CC86-men2	MEN	190	211	183	183	214	214	182	188	150	156	225	228	157	165	167	171	228	231	245	253	210	210	138	138	214	231	172	176	169	173	245	251	193	203	166	166
CC87-men2	MEN	214	217	174	174	214	214	188	188	159	165	225	225	157	157	171	175	228	231	253	253	210	210	138	158	214	214	176	176	173	173	233	245	188	203	166	199
CC88-men2	MEN	196	217	174	183	214	214	188	194	153	156	225	225	157	157	175	175	228	228	253	261	210	210	148	154	211	214	176	176	169	169	245	251	193	198	166	202
CC89-men3	MEN	208	214	174	183	214	214	188	188	156	156	225	228	157	157	167	167	228	231	253	253	210	210	138	164	231	231	180	180	169	169	233	245	193	198	166	166
CC90-men3	MEN	223	226	183	183	214	214	188	188	150	156	225	225	165	165	175	199	231	231	253	253	210	216	145	154	214	214	172	176	169	169	233	233	193	193	166	208
CC91-men3	MEN	190	211	174	183	214	214	182	182	150	156	225	225	157	157	167	175	228	228	245	253	210	210	138	164	231	231	172	180	169	169	245	245	188	193	166	166
Cc92-men-4	MEN	205	211	174	174	214	214	188	194	147	159	225	225	157	165	171	175	231	231	253	257	210	210	138	158	214	231	172	176	169	169	233	233	188	188	166	166
Cc93-men-4	MEN	190	211	174	183	214	214	182	188	147	156	225	225	157	169	167	171	225	231	253	253	210	210	141	141	214	214	172	184	169	169	245	245	203	208	190	190
Cc182_PAL	PAL	223	232	174	183	214	214	182	182	153	156	225	228	157	157	167	175	228	228	253	253	210	210	138	141	214	231	180	180	169	173	245	245	198	198	166	202
Cc183_PAL	PAL	226	235	183	183	214	214	188	194	150	159	228	228	157	165	167	167	228	228	253	261	210	210	138	158	231	231	176	176	169	169	245	251	0	0	172	190
Cc184_PAL	PAL	196	211	174	183	211	211	188	188	147	147	225	225	157	161	167	175	228	228	253	257	210	210	138	141	211	211	176	188	173	173	233	245	188	198	166	190
Cc185_PAL	PAL	211	214	174	174	214	214	188	188	150	153	225	225	157	165	167	183	225	225	253	253	210	210	138	138	211	211	176	176	169	177	233	245	188	203	166	187
Cc186_PAL	PAL	202	214	183	183	214	214	182	182	153	156	222	225	161	165	167	175	225	228	253	253	210	216	138	158	211	211	176	180	169	169	251	251	0	0	166	166
Cc187_PAL	PAL	208	229	174	174	214	214	182	188	147	156	225	225	161	165	167	171	228	228	253	253	210	210	145	145	211	231	180	180	169	173	245	245	188	203	187	190
Cc188_PAL	PAL	196	211	174	174	214	214	182	188	153	153	225	225	157	173	167	175	225	225	245	245	210	210	141	158	231	231	172	180	169	169	233	245	198	213	190	190
Cc189_PAL	PAL	211	232	174	183	214	217	188	188	153	159	225	225	157	173	167	167	231	231	253	261	210	210	158	161	231	231	176	176	169	177	233	245	193	203	166	205
Cc190_PAL	PAL	214	214	174	174	214	214	182	188	165	168	225	228	161	169	167	199	225	228	249	261	210	216	138	161	214	231	172	188	169	173	245	245	193	203	166	190
Cc191_PAL	PAL	208	214	174	183	214	214	182	188	153	153	225	225	165	169	167	167	225	228	249	261	210	216	145	145	214	231	176	180	169	169	233	233	193	203	166	205
Cc192_PAL	PAL	202	217	174	183	214	214	182	182	156	156	225	225	157	173	171	175	225	225	253	253	210	210	141	141	211	231	172	176	169	169	233	245	198	203	166	202
Cc193_PAL	PAL	223	232	174	183	214	214	188	188	147	156	225	228	157	157	167	167	225	228	257	261	210	210	138	141	214	214	172	176	169	169	233	245	193	198	166	166
Cc194_PAL	PAL	190	199	174	183	214	214	182	188	153	159	225	228	157	169	167	191	231	231	253	253	210	216	154	158	211	231	172	188	169	169	233	233	213	213	190	190
Cc195_PAL	PAL	196	217	174	174	214	214	188	188	150	159	225	225	157	173	167	167	0	0	257	257	210	210	138	138	214	231	176	176	169	169	233	245	188	198	202	205
Cc196_PAL	PAL	202	211	174	174	214	214	182	188	147	159	222	225	157	173	167	175	0	0	253	253	210	210	138	138	214	231	176	176	173	173	251	251	203	203	166	172
Cc197_PAL	PAL	214	214	183	183	211	214	182	188	156	159	225	225	161	169	167	191	228	228	253	253	210	210	141	141	211	214	184	192	177	177	239	245	198	198	202	202
Cc198_PAL	PAL	190	214	174	183	214	214	188	188	144	165	225	225	165	173	167	179	225	231	253	257	210	210	145	145	211	214	176	180	169	173	233	233	188	193	199	199
Cc199_PAL	PAL	190	226	174	183	214	214	188	188	150	159	225	225	157	165	167	167	225	231	253	253	210	210	138	141	214	214	176	180	169	173	233	233	193	203	166	166
Cc154_BON	BON	196	214	174	183	214	214	188	191	150	159	225	225	157	157	167	175	228	228	245	261	210	210	141	141	211	214	176	184	169	173	233	245	198	203	166	190
Cc155_BON	BON	196	214	174	183	214	214	188	191	150	159	225	225	157	157	167	175	228	228	245	261	210	210	141	141	211	214	176	184	169	173	233	245	198	203	166	190
Cc156_BON	BON	205	214	174	183	208	214	188	188	153	156	225	225	157	161	167	183	231	231	253	261	210	210	138	154	211	211	180	180	173	173	245	245	168	193	166	202
Cc157_BON	BON	193	211	174	174	211	211	182	182	153	153	225	225	157	157	167	167	228	228	261	269	210	210	138	141	214	231	176	188	0	0	239	245	188	198	166	202
Cc158_BON	BON	214	220	183	183	214	214	182	194	153	153	225	225	157	173	167	191	228	228	253	253	210	210	138	141	214	231	172	176	173	173	233	233	183	193	166	190
Cc159_BON	BON	205	214	174	183	214	214	188	188	150	153	225	225	161	165	167	167	225	231	253	253	210	210	138	154	0	0	172	184	173	177	233	245	203	208	166	166
Cc160_BON	BON	208	214	174	174	214	214	182	188	156	156	225	225	157	173	171	179	225	225	257	261	201	201	141	158	211	214	176	188	169	169	233	233	193	198	166	166
Cc161_BON	BON	193	214	174	183	214	214	188	188	147	150	225	225	165	165	167	191	231	231	253	253	198	210	138	141	217	231	172	176	169	173	245	251	198	198	172	205
Cc162_BON	BON	299	299	174	174	214	214	188	194	150	156	225	225	165	165	167	171	228	228	245	245	210	210	138	158	211	211	176	184	173	173	233	251	193	193	166	199
Cc163_BON	BON	184	196	183	183	214	214	188	188	156	156	225	225	157	165	171	183	231	231	253	257	210	210	138	158	211	211	180	188	169	169	233	245	193	213	166	166
Cc164_BON	BON	190	211	183	183	211	214	182	188	153	159	225	225	157	161	167	167	225	225	265	269	210	210	138	158	211	214	172	180	173	173	233	245	183	193	166	166
Cc165_BON	BON	223	235	174	183	214	214	188	188	150	150	228	228	165	165	167	167	228	228	253	253	210	210	138	138	211	214	180	188	169	169	233	245	163	193	172	205
Cc166_BON	BON	193	214	183	183	214	214	182	182	153	153	225	225	169	173	171	191	225	231	261	265	210	210	138	138	214	231	176	176	173	173	239	251	188	193	166	190
Cc167_BON	BON	190	220	174	183	214	214	182	188	147	150	225	225	157	165	175	183	228	231	249	253	210	210	158	158	211	214	176	176	173	173	245	251	198	218	166	202
Cc168_BON	BON	199	232	183	183	214	214	182	188	150	156	225	225	157	157	171	171	231	231	257	261	210	210	138	138	211	231	176	180	173	173	245	245	208	223	166	172
Cc169_BON	BON	202	208	174	183	214	214	188	188	153	156	225	225	165	169	167	179	231	231	253	265	210	210	138	145	211	214	172	184	169	173	251	251	193	218	166	199
Cc170_BON	BON	193	193	183	183	214	214	182	188	147	156	225	225	157	161	171	171	231	231	253	253	210	210	138	154	214	231	172	180	169	169	233	233	198	203	166	190
Cc171_BON	BON	196	211	174	174	214	214	188	188	153	153	225	225	157	161	167	175	228	228	269	269	210	216	138	158	214	231	180	188	169	173	233	245	183	188	172	202
Cc172_BON	BON	196	196	174	182	208	214	188	188	150	156	225	225	165	169	171	175	225	228	249	265	210	210	138	138	214	214	172	176	169	173	233	251	213	213	166	199
Cc173_BON	BON	190	211	174	183	214	214	182	188	147	156	225	225	157	173	167	171	0	0	245	269	210	216	138	154	211	211	172	172	169	169	239	245	198	203	172	172
Cc203_FRA	BON	190	208	174	183	214	214	188	188	153	159	225	225	161	165	167	171	225	225	253	253	210	210	138	138	211	211	172	176	173	173	233	245	198	213	190	202
Cc205_FRA	BON	211	211	174	183	214	214	188	188	153	159	225	225	165	173	167	167	231	231	0	0	210	210	0	0	214	231	0	0	169	173	245	251	198	203	166	208
Cc206_FRA	BON	211	214	174	174	214	214	188	188	150	153	225	225	157	157	171	175	225	231	249	257	210	210	158	161	211	211	168	172	169	173	245	245	198	213	166	202
Cc207_FRA	BON	193	196	174	183	214	214	188	188	153	156	225	225	157	165	171	175	228	228	253	253	210	210	138	158	214	231	172	172	169	173	251	251	193	213	166	202
Cc208_FRA	BON	214	214	183	183	214	214	188	188	147	156	225	225	165	165	167	175	225	225	249	249	210	210	154	158	231	231	176	180	0	0	233	251	203	223	166	166
Cc209_FRA	BON	205	214	174	174	214	214	188	188	150	153	225	225	161	169	167	171	228	228	253	261	210	210	138	158	231	231	180	184	169	173	245	245	193	198	166	199
Cc210_FRA	BON	211	211	174	183	214	214	188	188	153	156	225	225	157	169	167	175	0	0	0	0	210	210	138	138	211	231	172	188	169	169	233	233	198	198	166	190
Cc211_FRA	BON	214	214	183	183	214	214	188	188	147	156	225	225	165	165	167	175	225	225	249	249	210	210	154	158	231	231	176	180	0	0	233	251	203	223	166	166
Cc212_FRA	BON	193	208	183	183	214	214	188	188	150	153	225	228	157	161	167	171	228	228	245	257	210	210	141	158	214	231	176	176	173	173	245	245	198	203	172	190
Cc279_PCE	POC	196	196	174	183	214	214	188	188	147	153	225	225	157	157	167	183	0	0	253	265	210	210	138	164	211	211	172	188	169	173	245	245	188	203	166	166
Cc280_PCE	POC	199	199	183	183	214	214	188	188	150	159	225	225	165	173	167	183	225	228	245	261	210	210	138	138	214	231	172	176	169	169	239	245	193	193	166	211
Cc281_PCE	POC	184	193	174	183	214	214	188	188	153	156	225	225	157	173	167	191	231	231	249	257	210	216	138	145	214	214	172	188	0	0	245	245	188	198	166	205
Cc282_PCE	POC	193	220	183	183	208	214	182	188	144	147	225	225	165	169	167	167	0	0	253	265	210	210	138	138	214	214	176	188	169	169	233	245	188	203	166	166
Cc283_PCE	POC	184	199	174	183	214	214	188	194	147	156	225	225	161	161	167	167	228	231	253	265	210	210	145	151	211	231	180	180	169	169	233	245	193	193	196	205
Cc284_PCE	POC	199	199	183	183	214	214	188	188	150	159	225	225	165	173	167	183	225	228	245	261	210	210	138	138	214	231	172	176	169	169	239	245	193	193	166	211
Cc285_PCE	POC	184	184	174	183	208	214	182	188	147	165	225	225	157	177	167	171	225	228	245	253	210	210	138	138	214	231	172	176	169	173	245	245	193	198	166	199
Cc286_PCE	POC	199	214	183	183	214	214	188	194	153	156	225	228	157	165	167	191	228	228	253	253	216	216	138	138	214	214	172	172	169	169	233	245	198	208	166	202
Cc287_PCE	POC	0	0	0	0	0	0	188	188	150	159	225	225	165	173	167	183	225	228	245	261	210	210	138	138	214	231	172	176	169	169	239	245	193	193	166	211
Cc288_PCE	POC	0	0	0	0	0	0	188	188	150	159	225	225	165	173	167	183	225	228	245	261	210	210	138	138	214	231	172	176	169	169	239	245	193	193	166	211
Cc289_PCE	POC	0	0	0	0	0	0	191	194	147	156	222	225	157	157	183	183	231	231	261	261	210	210	164	164	214	214	172	176	169	169	233	245	188	193	166	202
Cc290_PCE	POC	196	202	174	183	214	214	188	188	147	153	225	225	157	169	167	167	225	225	253	261	210	210	138	138	211	214	176	192	169	177	233	245	188	198	199	199
Cc291_PCE	POC	184	226	183	183	214	214	188	188	147	156	225	225	157	161	167	167	228	231	253	253	210	216	138	138	231	231	180	180	169	169	245	245	198	208	166	202
Cc292_PCE	POC	172	184	174	183	214	218	182	188	147	153	225	225	165	169	167	167	0	0	253	257	210	216	138	138	214	214	172	172	169	173	239	245	193	193	199	202
Cc293_PCE	POC	190	214	174	183	0	0	188	188	147	156	225	225	173	173	167	171	225	225	253	257	210	210	138	138	211	214	172	176	169	169	233	245	193	193	190	199
Cc294_PCE	POC	0	0	0	0	0	0	188	188	150	159	225	225	165	173	167	183	225	228	245	261	210	210	138	138	214	231	172	176	169	169	239	245	193	193	166	211
Cc295_PCE	POC	196	214	174	183	214	214	182	188	153	156	225	228	157	169	171	171	225	225	249	265	210	210	138	138	211	231	176	180	169	177	245	245	193	193	199	199
Cc296_PCE	POC	196	199	183	183	205	214	188	188	150	159	225	225	165	173	167	183	225	228	245	261	210	210	138	138	214	231	172	176	169	169	239	245	193	193	166	211
Cc297_PCE	POC	199	199	174	174	214	214	182	182	147	156	225	228	165	173	167	171	225	225	249	257	210	210	138	145	214	231	176	180	169	169	233	239	198	208	166	202
Cc298_PCE	POC	199	199	183	183	214	214	188	188	150	159	225	225	165	173	167	183	225	228	245	261	210	210	138	138	214	231	172	176	169	169	239	245	193	193	166	211
Cc299_PCE	POC	190	214	174	183	214	217	188	188	147	156	225	225	173	173	167	171	225	225	253	257	210	210	138	138	211	214	172	176	169	169	233	245	193	193	190	199
Cc300_PCE	POC	214	217	183	183	214	214	188	188	141	153	222	225	157	165	171	175	228	228	253	253	210	210	138	138	214	231	172	176	177	177	245	245	203	208	190	199
Cc301_PCE	POC	226	229	174	174	214	214	188	191	153	159	225	225	161	165	167	171	225	225	245	257	210	210	138	145	214	231	176	176	169	173	239	245	203	213	166	199
Cc302_PCE	POC	196	226	183	183	214	214	188	188	156	156	225	228	165	165	167	199	228	228	249	249	210	210	138	138	211	231	172	192	169	169	233	245	193	213	202	202
Cc303_PCE	POC	187	193	174	183	214	214	191	194	147	156	222	225	157	157	183	183	231	231	261	261	210	210	164	164	214	214	172	176	169	169	233	245	188	193	166	202
Cc304_PCE	POC	184	217	174	183	214	214	188	191	153	153	225	225	157	161	167	183	228	228	253	257	210	210	138	138	214	214	180	180	173	173	233	245	193	198	172	205
Cc305_PCE	POC	184	202	174	174	214	214	188	188	153	153	225	225	173	173	167	199	225	228	249	253	210	210	138	138	211	214	172	180	169	169	245	245	183	188	166	172
Cc306_PCE	POC	196	199	183	183	214	214	188	188	150	159	225	225	165	173	167	183	225	228	245	261	210	210	138	138	214	231	172	176	169	169	239	245	193	193	166	211
Cc307_PCE	POC	0	0	0	0	0	0	0	0	0	0	0	0	165	165	167	199	228	228	249	249	210	210	138	138	211	231	172	192	169	169	233	245	193	213	202	202
Cc308_PCE	POC	214	217	174	174	214	214	188	191	156	156	225	225	157	165	171	183	228	228	253	253	210	210	138	164	214	231	176	180	169	169	233	245	198	203	166	205
Cc309_PCE	POC	214	217	183	183	208	214	182	188	144	147	225	225	165	169	167	167	0	0	253	265	210	210	138	138	214	214	176	188	169	169	233	245	188	203	166	166
Cc310_PCE	POC	196	202	174	183	214	214	188	188	150	153	225	225	165	173	167	171	225	228	253	257	210	210	138	151	211	214	176	176	169	169	245	245	193	203	166	199
Cc311_PCE	POC	214	220	183	183	214	214	191	194	147	159	225	225	157	173	171	199	0	0	253	253	210	216	138	164	214	214	188	188	177	177	245	245	193	193	172	202
Cc312_PCE	POC	202	214	174	183	214	214	188	188	147	153	225	225	157	161	167	167	225	225	253	261	210	210	138	138	214	214	172	188	169	169	233	245	193	228	166	166
Cc313_PCE	POC	184	211	183	183	214	217	182	188	156	159	222	225	157	161	167	167	225	228	253	257	210	210	138	164	211	231	172	172	177	177	233	245	198	203	166	205
Cc379_OTR	OTR	184	202	183	183	214	214	188	194	153	153	225	225	157	161	167	175	228	228	257	265	210	210	138	138	214	214	176	180	169	169	245	251	188	203	199	208
Cc380_OTR	OTR	208	208	174	183	214	214	191	191	153	156	225	225	165	169	167	167	228	228	253	257	210	210	138	164	211	214	176	176	169	169	245	245	193	198	166	190
Cc381_OTR	OTR	196	214	174	183	208	214	188	194	153	156	225	225	157	165	167	171	228	228	249	261	210	210	138	151	211	211	176	180	169	169	233	245	203	208	166	166
Cc382_OTR	OTR	211	214	174	183	217	217	188	188	153	153	225	225	157	161	167	167	228	228	245	249	210	210	138	138	231	231	172	188	169	169	239	245	198	198	190	199
Cc383_OTR	OTR	214	214	183	183	214	214	188	191	153	156	225	225	157	173	167	171	228	228	253	253	210	216	138	141	214	231	176	180	177	177	233	233	198	208	196	205
Cc384_OTR	OTR	193	208	174	183	208	214	188	188	150	153	0	0	157	173	167	167	225	228	253	253	210	210	138	151	214	214	168	180	169	173	245	245	193	198	166	199
Cc385_OTR	OTR	193	199	174	183	214	214	188	194	150	153	0	0	157	165	171	171	225	231	253	261	210	213	138	151	214	214	176	180	173	173	245	245	188	193	202	205
Cc386_OTR	OTR	214	217	174	183	214	214	188	188	159	162	225	225	165	165	167	171	231	231	253	257	210	210	141	141	214	231	188	188	169	169	245	245	193	193	166	208
Cc387_OTR	OTR	193	214	183	183	214	214	191	194	147	153	225	225	157	157	167	183	225	225	253	253	210	210	138	138	214	231	172	192	169	169	233	245	188	193	166	166
Cc388_OTR	OTR	214	214	183	183	214	214	188	188	153	156	225	225	165	173	167	175	0	0	253	253	210	210	151	167	211	231	180	188	169	173	233	245	193	193	166	205
Cc389_OTR	OTR	193	214	174	183	214	214	188	188	153	153	225	225	161	169	171	179	225	225	253	257	210	210	138	138	211	214	172	180	177	177	245	245	193	198	166	205
Cc390_OTR	OTR	208	214	183	183	214	214	188	191	138	153	225	225	0	0	0	0	0	0	0	0	0	0	138	138	214	214	168	180	169	169	245	245	193	218	199	199
Cc391_OTR	OTR	217	223	183	183	214	214	188	188	147	153	225	225	157	169	167	191	228	228	253	265	210	210	138	164	211	231	172	176	169	169	245	245	193	193	166	202
Cc392_OTR	OTR	205	214	183	183	214	214	188	188	153	162	225	225	157	161	171	191	0	0	253	253	210	210	138	138	214	214	180	180	169	169	245	245	193	208	166	166
Cc393_OTR	OTR	190	226	183	183	214	214	188	194	153	156	225	225	165	169	171	171	231	231	253	253	210	210	138	138	211	211	172	192	169	169	233	245	198	208	166	199
Cc394_OTR	OTR	184	202	174	183	214	214	188	188	150	165	222	225	157	165	167	171	228	231	253	253	210	210	138	164	211	214	176	176	169	173	233	245	193	213	172	199
Cc395_OTR	OTR	220	220	174	174	214	214	188	188	147	153	225	225	161	173	167	191	228	228	245	257	210	210	138	138	214	214	172	176	169	169	245	245	193	193	205	205
Cc396_OTR	OTR	184	199	174	174	214	214	188	194	147	156	225	225	161	173	167	167	228	228	253	261	210	210	138	170	214	214	176	176	169	169	245	245	193	198	199	199
Cc397_OTR	OTR	178	178	174	183	214	214	188	188	147	156	225	225	157	169	167	191	225	231	253	265	210	213	138	138	214	214	172	188	0	0	245	251	188	208	199	208
Cc398_OTR	OTR	193	208	174	183	214	214	188	188	147	159	225	225	161	169	167	191	225	231	253	257	210	210	138	138	214	214	172	172	169	169	245	251	193	208	166	166
Cc399_OTR	OTR	190	202	183	183	214	214	188	188	150	165	0	0	161	165	167	171	228	231	257	265	210	210	138	138	214	214	180	180	177	177	239	245	193	193	196	205
Cc400_OTR	OTR	0	0	0	0	0	0	0	0	0	0	0	0	157	161	171	171	228	228	253	253	210	210	138	141	214	214	172	184	173	177	233	245	188	203	199	199
Cc401_OTR	OTR	193	208	174	183	208	214	188	188	150	153	225	225	157	173	167	167	225	228	253	253	210	210	138	151	214	214	168	180	169	173	245	245	193	198	166	199
Cc402_OTR	OTR	214	214	174	183	208	214	188	188	153	156	225	225	173	181	167	167	225	228	245	261	210	210	138	164	214	214	176	180	169	169	245	245	193	198	166	202
Cc403_OTR	OTR	0	0	0	0	0	0	0	0	0	0	0	0	157	165	167	175	228	228	257	265	210	210	138	138	214	214	176	180	169	169	245	251	188	203	199	208
Cc404_OTR	OTR	193	193	183	183	214	214	188	188	153	153	225	225	157	165	167	167	225	225	253	253	210	210	138	151	214	231	176	180	169	169	245	245	203	213	166	202
Cc405_OTR	OTR	193	199	174	174	214	214	188	188	147	153	225	225	157	161	167	167	225	228	253	253	210	210	151	151	214	214	172	188	169	173	233	245	193	193	202	205
Cc406_OTR	OTR	178	229	174	183	214	214	188	188	147	156	225	225	157	169	167	191	225	231	253	265	210	213	138	138	214	214	172	188	169	169	245	251	188	208	199	208
Cc407_OTR	OTR	211	211	183	183	214	214	188	188	147	147	225	225	157	169	167	171	228	231	261	261	210	210	138	138	211	214	188	192	177	177	245	245	198	203	166	199
Cc408_OTR	OTR	184	196	174	183	214	214	188	188	147	153	225	225	157	169	167	171	228	228	257	257	210	210	141	170	214	214	176	184	169	173	233	245	203	218	199	205
Cc409_OTR	OTR	199	202	174	183	214	214	182	188	147	153	225	225	161	165	171	191	225	225	245	261	210	210	138	158	214	231	180	188	0	0	245	245	193	208	166	166
Cc410_OTR	OTR	193	196	174	183	214	214	188	194	153	156	225	225	157	169	167	167	228	228	245	265	210	210	138	138	214	214	180	180	169	169	233	245	193	208	166	166
Cc411_OTR	OTR	208	214	183	183	214	214	182	188	153	156	225	228	157	161	167	167	228	231	245	245	210	210	138	145	214	214	176	192	169	169	233	245	193	193	166	202
Cc412_OTR	OTR	199	202	174	183	214	214	182	188	147	153	225	225	161	165	171	191	225	225	245	261	210	210	138	158	214	231	180	188	169	169	245	245	193	208	166	166
Cc413_OTR	OTR	208	220	183	183	214	214	188	194	159	159	225	225	165	165	167	171	225	228	257	257	210	210	138	145	214	231	172	188	169	169	233	245	193	208	196	199
Cc329_TOR	TOG	193	214	183	183	214	214	188	188	147	147	225	225	161	173	167	171	225	228	253	257	210	210	138	164	214	214	176	200	169	169	245	245	198	203	166	199
Cc330_TOR	TOG	184	214	174	183	214	214	188	194	147	156	225	225	161	165	167	171	228	228	253	257	210	210	138	138	214	231	180	180	169	173	233	245	193	193	166	166
Cc331_TOR	TOG	220	226	174	183	214	214	188	188	147	153	225	228	161	165	167	171	0	0	249	253	210	210	138	145	214	214	172	180	169	169	245	245	193	193	166	190
Cc332_TOR	TOG	178	199	174	183	214	214	188	188	150	153	225	228	161	161	167	171	225	225	253	253	210	216	138	145	214	231	176	188	169	173	245	245	188	203	166	166
Cc333_TOR	TOG	214	214	174	183	214	214	188	188	153	153	225	225	161	173	167	167	228	228	253	253	210	210	138	164	211	214	172	176	177	177	233	233	198	198	166	199
Cc334_TOR	TOG	211	214	174	183	214	214	188	188	156	165	222	225	157	173	167	167	228	228	249	253	210	210	151	164	211	214	172	188	173	173	233	245	193	203	199	205
Cc335_TOR	TOG	193	217	174	183	214	214	188	191	153	156	225	228	169	169	167	171	225	225	253	261	210	210	138	145	214	231	172	180	169	177	245	245	193	203	166	199
Cc336_TOR	TOG	214	214	174	183	214	214	188	188	153	159	225	225	165	165	167	167	231	231	253	253	210	210	138	138	211	214	176	176	169	177	245	245	193	213	166	199
Cc337_TOR	TOG	190	208	174	183	214	214	191	191	156	159	225	225	161	177	167	191	225	225	253	261	216	216	138	138	214	214	172	176	169	169	239	239	193	193	202	205
Cc338_TOR	TOG	196	214	174	183	214	214	188	188	156	159	225	225	161	161	167	167	231	231	253	253	210	216	138	138	231	231	176	176	169	169	245	245	203	213	166	199
Cc339_TOR	TOG	196	202	174	183	214	214	194	194	147	147	225	225	169	173	167	167	0	0	245	253	210	210	138	141	214	231	176	180	169	169	245	245	198	198	166	199
Cc340_TOR	TOG	202	223	183	183	214	214	188	191	153	153	225	225	169	169	171	195	225	225	249	257	210	210	138	138	214	214	180	188	169	173	239	245	193	198	166	211
Cc341_TOR	TOG	184	214	174	183	214	214	188	191	153	153	225	225	161	161	167	191	228	228	253	253	210	210	0	0	214	214	172	180	169	169	245	251	198	213	166	172
Cc342_TOR	TOG	196	202	174	183	214	214	188	188	147	156	222	225	157	161	167	167	228	228	249	261	210	210	138	164	211	214	172	188	169	177	233	251	193	208	0	0
Cc343_TOR	TOG	193	202	174	183	214	214	188	191	147	153	225	228	157	157	167	183	231	231	253	253	210	213	138	138	0	0	168	180	177	177	245	245	183	193	166	166
Cc344_TOR	TOG	193	220	183	183	214	214	188	188	153	156	225	225	165	173	167	167	0	0	249	253	210	210	138	151	214	231	176	180	169	169	233	245	193	203	190	199
Cc345_TOR	TOG	199	214	183	183	214	214	188	188	147	159	225	228	157	165	167	167	228	228	245	253	210	210	138	145	214	214	176	180	169	169	245	245	193	213	166	205
Cc346_TOR	TOG	193	223	174	183	0	0	182	188	0	0	0	0	161	165	167	167	225	228	249	257	210	210	145	145	214	214	180	180	169	169	245	245	193	193	199	202
Cc347_TOR	TOG	181	214	174	183	214	214	188	188	147	153	225	225	161	169	171	171	228	228	253	253	210	210	138	138	211	214	180	188	169	169	245	245	193	198	166	199
Cc348_TOR	TOG	184	217	174	183	214	214	188	188	147	153	225	225	157	169	167	167	231	231	245	265	210	210	151	151	211	214	176	176	0	0	245	245	183	198	205	205
Cc349_TOR	TOG	184	196	174	183	214	214	188	188	153	159	225	225	165	165	167	179	228	228	253	253	210	210	138	164	214	231	172	180	169	173	239	245	193	208	166	205
Cc350_TOR	TOG	193	214	183	183	214	214	191	191	153	153	225	225	161	165	167	167	225	225	253	253	210	210	145	145	231	231	180	180	0	0	239	245	198	198	166	166
Cc351_TOR	TOG	196	196	183	183	214	214	188	191	153	156	225	225	157	169	167	191	225	228	249	253	210	210	138	138	214	214	176	188	169	169	245	245	193	193	166	166
Cc352_TOR	TOG	184	214	183	183	214	214	188	188	150	156	225	228	161	173	171	183	225	231	253	257	210	216	138	138	214	214	176	184	169	169	245	251	188	193	202	202
Cc353_TOR	TOG	184	196	0	0	214	214	188	194	153	159	225	228	157	161	167	171	231	231	257	261	210	210	135	151	211	231	172	176	169	169	245	251	188	198	166	166
Cc354_TOR	TOG	214	220	174	183	214	214	182	191	147	153	225	225	161	173	167	199	225	231	253	257	210	210	138	138	214	231	180	184	0	0	245	245	183	198	166	166
Cc355_TOR	TOG	0	0	174	183	214	214	188	191	147	156	0	0	157	161	167	171	228	228	253	253	210	210	138	138	214	214	180	180	169	169	239	245	193	198	166	166
Cc356_TOR	TOG	193	211	183	183	0	0	188	191	147	153	0	0	165	165	167	167	228	228	245	253	210	210	138	138	211	214	176	176	169	169	233	233	198	213	166	172
Cc357_TOR	TOG	208	217	183	183	214	214	188	191	147	147	0	0	157	161	167	183	231	231	253	253	210	210	138	138	214	214	172	184	169	169	233	245	198	198	166	166
Cc358_TOR	TOG	193	193	174	183	214	214	188	188	153	159	225	225	161	173	167	175	225	228	253	253	210	210	138	138	214	231	172	176	169	177	233	245	188	193	166	202
Cc359_TOR	TOG	184	211	174	183	214	214	188	188	153	153	0	0	161	165	167	175	228	228	253	253	210	210	145	145	214	231	172	180	169	169	233	245	188	198	166	199
Cc360_TOR	TOG	187	229	174	174	214	214	188	188	156	159	225	225	157	169	167	167	225	228	253	261	210	210	138	138	214	231	176	176	169	169	233	245	193	193	199	208
Cc361_TOR	TOG	220	226	174	183	214	214	188	191	150	153	0	0	161	173	167	167	228	228	253	257	210	216	138	164	211	231	168	172	169	169	233	245	193	193	166	205
Cc362_TOR	TOG	196	199	174	183	214	214	188	188	147	156	0	0	165	173	167	171	228	228	253	257	210	216	138	145	214	214	176	180	177	177	233	251	198	243	166	166
Cc363_TOR	TOG	214	214	174	174	214	214	188	194	147	147	0	0	157	165	167	191	225	225	253	253	210	210	138	151	214	214	176	188	169	169	245	245	198	198	190	190
Cc511_TRE	TRE	205	205	183	183	214	214	182	188	156	156	225	225	169	173	167	167	231	231	245	253	210	210	138	141	231	231	172	176	169	169	233	245	193	223	202	202
Cc512_TRE	TRE	0	0	0	0	0	0	0	0	0	0	0	0	165	173	167	171	225	225	257	261	210	210	148	151	231	231	180	184	0	0	245	245	193	213	166	196
Cc513_TRE	TRE	208	223	183	183	214	214	188	188	147	156	222	225	161	165	171	171	228	231	253	253	210	210	138	145	214	214	180	180	169	169	245	245	183	213	199	202
Cc514_TRE	TRE	196	196	183	183	214	214	188	188	153	153	0	0	157	169	167	167	0	0	253	253	210	210	138	145	214	214	176	176	169	169	245	245	188	193	166	199
Cc515_TRE	TRE	184	214	174	183	214	214	188	188	147	153	225	228	165	177	171	179	231	231	257	257	210	210	138	138	231	231	180	188	169	169	245	251	193	203	199	205
Cc516_TRE	TRE	184	190	174	183	214	214	188	194	153	156	225	225	161	173	171	191	228	228	253	253	210	210	138	138	214	231	172	188	177	177	239	245	198	213	190	199
Cc517_TRE	TRE	184	193	174	174	214	214	188	188	156	156	0	0	157	173	167	171	225	228	253	253	210	210	141	145	214	231	180	180	169	177	245	245	183	198	166	199
Cc518_TRE	TRE	202	211	174	183	214	214	188	188	153	156	225	225	157	177	191	199	231	231	253	253	210	210	138	138	211	211	176	180	169	169	245	245	193	228	196	196
Cc519_TRE	TRE	193	202	174	183	214	214	188	191	147	171	0	0	165	165	167	171	228	228	249	249	210	216	138	138	214	231	172	192	169	169	245	245	193	198	199	211
Cc520_TRE	TRE	211	211	174	174	214	214	188	188	156	156	225	225	157	173	167	167	0	0	253	253	210	210	138	141	214	214	172	176	169	177	245	245	193	198	166	211
Cc521_TRE	TRE	196	202	174	183	208	214	188	188	153	153	225	225	157	173	167	167	225	225	253	253	210	210	138	145	214	231	188	188	169	169	233	251	193	208	202	205
Cc522_TRE	TRE	193	214	174	183	214	214	188	188	147	156	225	225	165	165	167	167	225	225	253	253	210	210	138	164	214	214	164	176	177	177	239	245	183	213	190	199
Cc523_TRE	TRE	214	220	174	174	214	214	182	188	153	165	225	225	169	173	167	171	225	225	253	253	210	210	164	164	211	214	176	180	169	173	239	251	198	213	166	199
Cc524_TRE	TRE	145	214	174	183	214	214	182	188	150	153	0	0	161	165	167	171	231	231	261	261	210	213	148	148	214	214	172	180	169	169	245	245	188	213	166	166
Cc525_TRE	TRE	187	214	183	183	208	214	188	188	147	150	225	228	161	165	167	171	228	231	249	261	210	210	138	138	214	231	180	188	169	177	245	245	193	193	166	196
Cc526_TRE	TRE	193	202	183	183	214	214	182	182	153	156	225	228	161	173	167	167	228	231	253	253	210	210	138	138	211	231	180	180	169	173	245	251	198	203	199	205
Cc527_TRE	TRE	199	214	174	183	214	214	188	188	147	156	225	225	161	165	167	183	225	231	253	261	210	210	138	138	211	231	180	180	0	0	233	245	203	203	199	199
Cc528_TRE	TRE	220	226	183	183	214	214	188	188	153	156	225	225	157	165	167	167	231	231	253	261	210	210	138	141	214	231	176	180	169	173	239	239	198	213	190	205
Cc529_TRE	TRE	184	214	174	174	214	214	188	188	153	156	225	225	169	169	167	167	225	228	253	253	210	210	138	138	214	214	172	176	169	169	245	251	193	198	166	196
Cc530_TRE	TRE	208	214	183	183	214	214	188	188	153	159	222	225	165	173	167	171	225	225	257	261	210	210	148	151	231	231	180	184	0	0	245	245	193	213	166	196
Cc531_TRE	TRE	211	217	183	183	214	214	188	188	147	165	225	228	169	169	167	191	231	231	249	253	210	210	138	145	214	231	176	180	169	169	239	245	198	208	190	205
Cc532_TRE	TRE	208	211	183	183	214	214	182	188	147	153	225	225	157	165	171	171	228	231	245	261	210	216	138	138	231	231	172	192	177	177	245	251	198	198	199	202
Cc533_TRE	TRE	193	199	174	183	214	214	188	191	159	165	225	225	161	173	171	175	225	228	257	257	210	210	138	145	211	214	172	172	169	169	233	245	193	223	166	166
Cc534_TRE	TRE	193	229	174	183	214	214	182	188	153	165	225	225	161	169	167	171	225	225	249	257	210	210	138	151	214	231	176	176	177	177	245	245	193	198	199	202
Cc535_TRE	TRE	0	0	174	183	208	214	182	188	147	156	225	225	161	161	171	171	231	231	253	253	210	210	138	141	211	214	172	188	0	0	239	245	188	193	190	199
Cc536_TRE	TRE	208	211	174	183	214	214	188	191	162	165	207	225	169	173	167	171	228	228	253	253	210	213	138	138	214	214	176	176	169	169	233	239	193	193	166	199
Cc537_TRE	TRE	208	208	174	183	214	214	0	0	147	147	225	225	165	173	167	171	225	228	253	253	210	210	138	145	214	214	176	188	169	169	239	245	193	193	202	202
Cc538_TRE	TRE	208	208	174	183	214	214	188	188	147	156	222	225	165	169	167	167	228	231	253	261	210	210	138	145	231	231	180	196	169	169	245	245	193	193	190	205
Cc539_TRE	TRE	202	214	174	183	214	214	188	188	147	153	225	225	165	165	167	171	228	228	253	257	210	210	138	138	214	214	180	184	169	173	245	245	198	213	190	199
Cc540_TRE	TRE	196	223	174	183	214	214	188	188	147	153	225	225	161	165	167	167	228	231	253	253	210	210	138	151	214	214	180	184	169	169	245	251	193	193	190	205
Cc541_TRE	TRE	208	208	174	183	214	214	182	182	147	147	225	225	165	173	167	171	225	228	253	253	210	210	138	145	214	214	176	188	169	169	239	245	193	193	202	202
Cc542_TRE	TRE	196	211	174	183	214	214	188	188	153	159	225	228	173	177	167	171	228	228	249	253	210	210	138	141	214	214	176	180	169	177	245	245	188	198	166	190
Cc543_TRE	TRE	205	229	0	0	208	214	182	188	147	156	225	225	161	161	171	171	231	231	253	253	210	210	138	141	211	214	172	188	173	173	239	245	188	193	190	199
Cc544_TRE	TRE	208	211	174	174	214	214	188	194	147	153	225	225	161	169	167	175	228	231	249	253	210	210	138	145	211	214	176	176	169	173	245	245	193	198	166	166
Cc545_TRE	TRE	202	214	174	183	214	214	182	188	147	153	225	228	161	165	171	195	225	228	253	257	210	210	164	164	211	214	176	180	169	169	245	245	183	188	166	166
Cc243_POR	POR	214	214	183	183	214	214	182	188	150	159	225	228	157	165	183	203	228	231	249	249	216	216	141	145	214	231	176	188	169	169	245	245	198	198	196	196
Cc244_POR	POR	193	202	174	183	214	214	182	188	153	159	225	225	161	165	167	171	225	231	253	257	210	216	138	145	211	231	176	176	169	173	233	245	193	193	166	196
Cc245_POR	POR	193	196	183	183	214	214	188	188	159	159	222	225	157	173	167	175	225	225	253	253	210	210	138	138	211	214	176	188	169	169	245	245	198	208	202	202
Cc246_POR	POR	196	226	174	183	214	214	182	188	153	153	225	225	161	165	167	171	228	231	257	257	210	210	151	158	211	231	172	180	169	169	233	245	188	198	166	205
Cc247_POR	POR	214	217	174	183	214	214	188	188	147	147	225	228	173	173	167	167	228	228	249	249	210	210	138	138	211	231	176	184	169	169	233	245	188	198	166	190
Cc248_POR	POR	193	214	183	183	214	214	188	194	147	153	225	225	161	165	171	183	225	225	257	257	210	210	138	138	211	214	176	176	169	177	245	245	193	198	166	169
Cc250_POR	POR	202	202	174	174	214	214	188	188	153	159	225	225	157	157	171	183	0	0	253	253	210	210	138	138	214	214	176	188	169	169	239	251	193	198	166	196
Cc251_POR	POR	199	226	174	174	214	214	188	188	147	156	225	225	161	165	167	175	231	231	253	253	210	213	138	164	214	214	172	176	0	0	245	251	213	213	166	196
Cc252_POR	POR	196	211	174	183	214	214	188	188	153	153	225	225	165	165	167	171	0	0	249	257	210	210	158	158	211	214	176	180	169	169	245	245	193	193	166	208
Cc253_POR	POR	199	226	174	174	214	214	188	188	147	156	225	225	161	165	167	175	231	231	253	253	210	213	138	164	214	214	172	176	173	177	245	251	213	213	166	196
Cc254_POR	POR	196	208	183	183	214	214	191	191	147	153	225	225	165	173	167	191	225	225	253	253	210	210	138	138	214	231	164	180	169	169	245	245	193	228	166	166
Cc255_POR	POR	187	214	183	183	214	214	188	194	147	153	225	225	169	173	167	179	228	228	253	253	210	210	138	138	214	231	176	180	169	177	239	245	198	198	166	208
Cc256_POR	POR	190	196	183	183	208	214	188	188	150	153	225	225	165	165	167	171	225	231	253	257	210	210	145	164	211	214	176	188	169	177	245	245	198	198	166	196
Cc257_POR	POR	202	211	174	183	214	214	188	188	147	156	225	225	157	161	183	183	231	231	253	257	210	210	145	158	211	214	176	188	173	173	245	245	193	198	166	190
Cc463_TEL	KOR	214	214	174	183	214	214	182	188	147	147	225	225	165	165	167	171	228	228	253	253	210	210	145	154	211	214	176	176	173	177	233	245	208	218	199	199
Cc464_TEL	KOR	205	214	183	183	211	214	182	188	153	156	225	225	157	157	167	171	0	0	249	253	210	210	135	141	211	214	172	180	169	173	233	245	213	228	202	202
Cc465_TEL	KOR	193	193	183	183	208	214	182	188	147	153	225	225	157	165	167	167	228	231	245	253	210	210	154	164	211	214	176	188	169	173	245	251	0	0	199	202
Cc466_TEL	KOR	208	211	174	183	214	214	182	188	153	156	225	225	157	169	171	171	228	231	253	253	210	216	138	138	214	231	172	180	169	173	245	251	198	213	196	199
Cc467_TEL	KOR	0	0	174	183	214	214	182	188	153	162	225	225	165	165	167	175	228	228	245	257	210	210	138	138	214	231	180	180	169	173	239	245	208	213	166	199
Cc468_TEL	KOR	196	214	174	183	214	214	182	188	153	153	225	225	165	173	167	175	228	228	253	253	210	213	141	164	231	231	176	192	169	169	233	233	198	198	166	205
Cc469_TEL	KOR	193	217	174	183	211	211	188	188	153	156	222	225	165	169	167	171	228	231	253	257	210	210	138	138	231	231	172	188	177	177	245	251	193	208	199	205
Cc470_TEL	KOR	193	199	174	174	214	214	188	188	153	153	225	225	157	165	167	171	231	231	253	253	210	210	138	138	214	214	180	188	169	177	233	233	208	228	166	166
Cc471_TEL	KOR	193	199	183	183	214	214	188	188	147	153	225	225	157	161	167	171	228	228	253	253	210	213	138	164	214	231	172	184	169	177	251	251	213	218	166	166
Cc472_TEL	KOR	214	280	183	183	211	214	182	182	147	159	225	228	165	173	167	167	225	225	249	249	210	216	138	138	211	214	172	176	177	177	245	251	188	233	199	199
Cc473_TEL	KOR	214	214	174	183	214	214	182	188	150	153	225	225	157	157	167	167	228	228	253	253	207	210	138	138	211	211	176	188	169	177	245	245	198	218	166	166
Cc474_TEL	KOR	184	196	174	183	208	214	182	182	153	159	222	225	165	177	171	171	228	228	249	249	210	213	120	138	214	214	172	176	169	177	245	251	193	198	166	199
Cc475_TEL	KOR	196	202	183	183	208	214	188	194	153	156	228	228	157	177	167	171	225	225	253	261	210	210	138	138	214	231	180	188	169	169	233	245	203	213	166	166
Cc476_TEL	KOR	145	184	174	183	0	0	188	188	147	153	222	225	161	165	167	171	228	228	253	253	210	210	138	164	214	231	180	180	177	177	233	239	193	198	166	199
Cc477_TEL	KOR	193	199	174	174	214	214	188	188	153	153	225	225	157	165	167	171	231	231	253	253	210	210	138	138	214	214	180	188	169	177	233	233	208	228	166	166
Cc478_TEL	KOR	193	211	183	183	214	214	182	188	156	156	222	225	157	165	167	167	0	0	245	253	210	210	138	141	214	231	176	176	169	169	233	233	198	208	166	196
Cc479_TEL	KOR	187	187	174	183	214	214	182	194	147	156	225	225	165	177	167	171	228	231	253	253	216	216	145	148	214	214	176	176	177	177	239	239	193	198	166	205
Cc480_TEL	KOR	199	202	183	183	214	214	188	188	153	153	225	228	165	169	167	167	231	231	245	261	210	210	138	138	214	214	176	176	169	169	233	233	198	198	166	199
Cc481_TEL	KOR	184	196	174	183	208	214	182	182	153	159	222	225	165	177	171	171	228	231	253	253	210	210	120	138	214	214	172	176	169	177	245	251	193	198	166	199
Cc482_TEL	KOR	193	199	183	183	214	214	188	188	153	156	222	225	165	165	167	167	225	231	253	253	210	210	138	138	231	231	176	176	169	169	239	251	188	198	166	166
Cc483_TEL	KOR	214	214	183	183	214	214	188	188	153	165	225	225	165	177	167	167	231	231	253	253	210	216	120	141	214	214	176	180	169	169	245	245	208	208	166	199
Cc484_TEL	KOR	211	226	183	183	214	214	188	191	147	153	225	225	161	161	167	171	228	231	253	257	210	213	138	164	211	214	176	188	177	177	233	251	213	228	166	199
Cc485_TEL	KOR	193	214	174	183	214	214	188	194	156	156	225	225	157	157	167	171	225	225	253	253	210	210	138	158	211	231	180	180	177	177	233	245	188	188	190	196
Cc486_TEL	KOR	199	214	183	183	214	214	188	188	156	156	225	225	165	165	167	171	228	228	245	253	0	0	138	141	211	214	176	176	173	173	245	245	198	228	166	199
Cc487_TEL	KOR	202	214	174	183	208	214	182	182	153	159	225	225	157	161	167	167	0	0	253	253	210	210	138	164	214	231	176	180	169	173	233	245	198	213	199	205
Cc488_TEL	KOR	199	214	0	0	214	214	188	188	153	159	225	225	165	165	167	171	231	231	253	265	210	210	138	138	211	211	176	180	169	169	245	245	0	0	196	208
Cc489_TEL	KOR	199	199	174	174	214	214	182	188	147	153	225	225	165	165	167	171	231	231	253	253	210	210	138	138	211	231	176	188	169	169	245	245	198	198	166	196
Cc490_TEL	KOR	199	214	183	183	214	214	188	188	153	156	225	225	161	165	167	171	225	228	253	257	210	210	138	141	211	214	172	176	169	173	233	233	193	238	196	205
Cc491_TEL	KOR	199	199	183	183	214	214	188	188	153	156	225	228	165	165	167	167	228	228	249	257	210	210	138	158	214	214	172	188	169	177	233	233	193	233	196	205
Cc492_TEL	KOR	214	214	183	183	214	214	182	182	153	156	225	228	165	169	167	171	225	225	253	253	210	210	138	138	214	214	176	188	169	177	233	239	188	208	196	199
Cc493_TEL	KOR	199	199	174	183	205	214	182	182	156	159	225	225	157	165	167	175	228	228	253	253	210	210	138	145	211	231	180	180	169	177	233	245	208	213	166	199
Cc494_TEL	KOR	199	199	174	183	214	214	182	188	153	153	225	225	177	177	167	195	225	231	253	253	210	210	138	138	211	231	176	176	169	169	233	251	188	193	166	202
Cc495_TEL	KOR	0	0	0	0	0	0	0	0	0	0	0	0	161	165	167	191	231	231	253	253	210	213	138	138	211	214	172	176	173	173	233	233	203	213	196	199
Cc496_TEL	KOR	0	0	174	183	214	214	188	188	150	153	225	225	157	165	167	171	228	228	253	253	210	216	135	138	214	231	176	188	169	169	245	245	178	198	166	202
Cc497_TEL	KOR	199	202	174	183	214	214	182	182	156	156	225	225	157	165	167	171	228	231	253	253	210	210	164	164	211	214	176	180	169	169	239	245	223	223	166	205
Cc429_MON	BOK	208	208	183	183	208	214	188	188	147	159	225	225	157	177	167	171	222	228	253	253	210	210	138	141	214	214	176	180	169	177	233	245	198	198	202	205
Cc430_MON	BOK	196	211	183	183	208	214	188	188	150	156	225	225	157	165	167	167	231	231	253	253	210	210	138	138	214	231	176	180	169	169	233	239	193	213	166	199
Cc431_MON	BOK	193	214	174	183	214	214	182	188	153	156	225	225	157	157	167	167	228	228	245	245	210	210	138	145	214	214	176	180	169	173	239	245	193	198	166	166
Cc432_MON	BOK	0	0	0	0	0	0	0	0	0	0	0	0	157	177	167	171	222	228	253	253	210	210	138	141	214	214	176	180	169	177	233	245	198	198	202	205
Cc433_MON	BOK	196	229	174	183	214	214	188	188	153	153	225	225	161	161	167	167	228	231	245	265	201	210	138	164	214	214	180	180	169	169	245	245	188	188	190	190
Cc434_MON	BOK	0	0	0	0	0	0	0	0	0	0	0	0	161	169	167	171	231	231	257	257	210	210	138	138	231	231	192	192	169	169	233	245	198	208	166	199
Cc435_MON	BOK	190	214	183	183	214	214	188	188	147	156	225	225	157	161	167	171	228	231	253	257	201	210	138	138	214	214	188	188	177	177	239	245	188	223	205	205
Cc436_MON	BOK	184	193	174	183	214	217	188	188	147	156	225	225	165	173	167	175	228	228	253	253	210	210	138	145	214	214	176	180	0	0	233	245	193	203	166	208
Cc437_MON	BOK	211	211	174	183	214	214	188	188	153	156	225	225	161	165	167	167	228	228	253	253	210	210	138	141	214	214	188	188	169	169	245	245	193	198	172	199
Cc438_MON	BOK	196	214	174	183	214	214	188	188	147	156	225	225	165	165	167	171	0	0	257	265	210	210	138	138	214	231	176	180	169	169	245	245	188	193	166	166
Cc439_MON	BOK	211	211	174	183	214	214	188	188	153	156	225	225	161	165	167	167	228	228	253	253	210	210	138	141	214	214	188	188	169	169	245	245	193	198	172	199
Cc440_MON	BOK	202	214	183	183	214	214	188	188	156	159	225	225	165	169	167	167	228	228	245	253	210	210	138	141	214	214	172	176	169	169	233	245	193	193	190	202
Cc441_MON	BOK	199	214	174	183	208	214	188	191	150	156	225	225	161	165	167	171	0	0	245	253	210	210	138	141	214	214	176	180	173	173	233	245	193	198	199	199
Cc442_MON	BOK	202	202	174	183	214	214	188	194	153	153	225	228	157	161	167	175	225	225	245	245	210	210	138	151	214	231	180	188	169	169	245	245	203	233	199	199
Cc443_MON	BOK	184	202	174	174	214	214	188	191	156	159	225	225	157	165	187	191	231	231	0	0	210	210	138	145	214	214	172	180	169	173	245	245	183	198	199	205
Cc444_MON	BOK	196	211	174	174	214	214	188	188	153	159	225	225	161	161	167	191	225	228	253	265	210	210	138	138	214	214	176	192	169	169	245	245	193	193	202	205
Cc445_MON	BOK	0	0	0	0	0	0	0	0	0	0	0	0	161	165	167	167	228	228	253	253	210	210	138	141	214	214	188	188	169	169	245	245	193	198	172	199
Cc446_MON	BOK	193	223	183	186	208	214	191	194	153	156	225	225	157	165	167	167	231	231	257	257	210	210	138	138	211	214	172	176	169	177	239	251	193	203	166	202
Cc447_MON	BOK	214	214	0	0	214	214	188	188	147	156	225	228	165	169	167	183	228	231	253	265	210	213	161	161	214	231	176	176	173	173	233	233	198	198	202	202
Cc448_MON	BOK	196	214	174	174	214	214	188	188	153	156	225	225	157	161	167	167	225	231	245	253	210	210	138	138	214	214	180	180	169	173	233	233	193	203	166	166
Cc449_MON	BOK	0	0	0	0	0	0	0	0	0	0	0	0	161	173	167	167	228	228	253	253	216	216	138	151	214	214	176	188	169	173	245	251	193	193	199	202
Cc450_MON	BOK	208	298	183	183	214	214	188	197	147	156	225	225	165	165	167	171	228	228	253	257	210	210	0	0	231	231	180	180	169	169	233	239	188	198	196	202
Cc451_MON	BOK	199	208	174	183	214	214	188	188	153	156	222	225	161	169	167	171	231	231	257	257	210	210	138	138	231	231	192	192	169	169	233	245	198	208	166	199
Cc452_MON	BOK	199	229	174	183	214	214	188	191	153	156	225	225	161	173	167	171	225	228	253	253	210	210	141	145	214	231	180	188	169	169	233	245	193	203	166	166
Cc453_MON	BOK	205	211	174	183	214	214	188	188	153	156	225	225	161	165	167	167	228	228	253	253	210	210	138	141	214	214	188	188	169	169	245	245	193	198	172	199
Cc454_MON	BOK	193	193	174	183	214	214	188	188	147	159	225	225	165	165	171	191	225	225	245	257	210	210	145	154	214	214	176	188	169	169	233	245	193	208	166	199
Cc455_MON	BOK	190	193	183	183	214	214	188	188	153	156	225	228	161	173	167	167	0	0	253	265	210	210	138	145	214	214	180	180	169	177	245	245	193	203	199	202
Cc456_MON	BOK	0	0	0	0	0	0	0	0	0	0	0	0	157	165	171	187	225	225	245	257	210	210	138	138	214	231	180	184	173	177	245	245	198	203	199	205
Cc457_MON	BOK	211	247	174	183	0	0	188	188	147	156	225	225	161	165	167	183	225	228	257	257	213	213	164	164	211	214	172	176	173	177	251	251	198	208	190	202
Cc458_MON	BOK	178	211	183	183	214	214	188	188	156	156	225	225	165	169	167	183	225	225	253	253	210	210	138	145	211	211	172	180	169	169	233	233	193	198	202	205
Cc459_MON	BOK	184	184	183	183	214	214	182	191	153	156	225	225	165	169	167	171	231	231	253	253	210	210	138	138	214	214	176	180	173	173	233	245	193	198	199	202
Cc460_MON	BOK	202	202	183	183	208	214	188	188	153	156	225	225	157	161	167	187	228	231	245	245	210	210	145	151	211	231	180	180	169	169	245	251	193	198	202	205
Cc461_MON	BOK	0	0	183	186	208	214	188	191	147	147	225	225	157	161	167	187	0	0	253	253	210	210	138	145	211	214	176	180	169	169	245	245	183	198	199	202
Cc462_MON	BOK	0	0	174	183	214	214	188	188	153	156	225	225	161	165	167	171	225	231	253	261	210	210	138	138	214	214	188	188	169	169	233	245	193	203	166	202
Cc261_CRE	CRE	193	199	174	174	211	214	188	194	153	156	225	225	161	181	183	195	225	228	249	261	210	210	135	145	214	214	180	180	173	177	245	245	193	198	166	190
Cc262_CRE	CRE	184	277	174	183	214	214	188	191	147	165	225	225	173	181	167	183	225	231	253	253	210	210	138	158	231	231	172	172	169	169	233	239	198	208	166	199
Cc263_CRE	CRE	184	277	174	183	214	214	188	191	147	165	225	225	173	181	167	183	225	231	253	253	210	210	138	158	231	231	172	172	169	169	233	239	198	208	166	199
Cc264_CRE	CRE	184	184	174	174	214	214	188	194	153	156	225	225	161	189	167	167	228	228	253	253	210	210	151	164	214	231	172	180	169	169	239	245	188	198	166	166
Cc265_CRE	CRE	184	277	174	183	214	214	188	191	147	165	225	225	173	181	167	183	225	231	253	253	210	210	138	158	231	231	172	172	169	169	233	239	198	208	166	199
Cc266_CRE	CRE	193	199	174	174	211	214	188	194	153	156	225	225	161	181	183	195	225	228	249	261	210	210	135	145	214	214	180	180	173	177	245	245	193	198	166	190
Cc267_CRE	CRE	193	193	174	174	208	208	188	188	156	165	225	225	169	173	167	183	225	225	253	253	210	210	148	154	214	214	172	176	169	169	245	245	198	198	166	211
Cc268_CRE	CRE	184	277	174	183	214	214	188	191	147	165	225	225	173	181	167	183	225	231	253	253	210	210	138	158	231	231	172	172	169	169	233	239	198	208	166	199
Cc269_CRE	CRE	193	193	174	174	208	208	188	188	156	165	225	225	169	173	167	183	225	225	253	253	210	210	148	154	214	214	172	176	169	169	245	245	198	198	166	211
Cc270_CRE	CRE	193	199	174	174	211	214	188	194	153	156	225	225	161	181	183	195	225	228	249	261	210	210	135	145	214	214	180	180	173	177	245	245	193	198	166	190
Cc271_CRE	CRE	193	199	174	174	211	214	188	194	153	156	225	225	161	181	183	195	225	228	249	261	210	210	135	145	214	214	180	180	173	177	245	245	193	198	166	190
Cc272_CRE	CRE	184	277	174	183	214	214	188	191	147	165	225	225	173	181	167	183	225	231	253	253	210	210	138	158	231	231	172	172	169	169	233	239	198	208	166	199
Cc273_CRE	CRE	193	199	174	174	211	214	188	194	153	156	225	225	161	181	183	195	225	228	261	261	210	210	135	145	214	214	180	180	173	177	245	245	193	198	166	190
Cc274_CRE	CRE	193	199	174	174	211	214	188	194	153	156	225	225	161	181	183	195	225	228	261	261	210	210	135	145	214	214	180	180	173	177	245	245	193	198	166	190
Cc275_CRE	CRE	193	199	174	174	211	214	188	194	153	156	225	225	161	181	183	195	225	228	261	261	210	210	135	145	214	214	180	180	173	177	245	245	193	198	166	190
Cc276_CRE	CRE	193	199	174	174	211	214	188	194	153	156	225	225	161	181	183	195	225	228	261	261	210	210	135	145	214	214	180	180	173	177	245	245	193	198	166	190
Cc694_NEA	NEA	196	199	174	174	214	214	0	0	156	156	225	225	169	177	167	167	228	228	253	261	210	213	138	138	214	214	172	172	169	177	245	245	208	208	166	199
Cc695_NEA	NEA	196	211	174	183	214	214	182	188	150	153	225	225	157	161	167	167	228	231	245	265	210	213	158	158	214	214	180	188	169	169	233	239	188	208	166	205
Cc696_NEA	NEA	184	208	174	183	214	217	188	191	156	159	225	225	157	161	167	167	228	228	0	0	210	213	138	141	214	214	172	180	177	177	239	245	188	188	202	205
Cc697_NEA	NEA	184	202	174	174	208	214	188	188	153	153	225	225	161	165	167	167	228	228	245	253	210	210	138	158	231	231	172	180	169	169	245	245	193	193	166	166
Cc698_NEA	NEA	184	280	174	174	214	214	182	188	153	156	225	225	165	181	167	167	225	225	249	249	210	210	154	154	231	231	172	176	169	169	233	245	193	213	202	202
Cc699_NEA	NEA	193	196	174	183	211	214	182	188	150	159	225	225	145	177	167	191	225	228	245	253	210	216	138	164	214	214	172	176	0	0	245	257	188	188	0	0
Cc700_NEA	NEA	184	196	174	183	0	0	182	188	153	156	225	225	165	165	167	183	225	228	253	265	210	213	141	145	214	231	172	172	173	173	233	239	188	213	199	211
Cc701_NEA	NEA	184	205	174	174	214	214	188	188	156	159	222	225	145	165	171	183	225	225	249	261	210	213	148	158	211	211	184	188	169	169	239	239	193	208	166	199
Cc702_NEA	NEA	184	199	174	174	214	214	188	188	156	156	225	225	161	165	167	175	225	228	253	253	210	210	138	145	211	211	172	180	177	177	233	239	193	208	169	190
Cc703_NEA	NEA	193	208	174	174	214	214	188	188	153	159	225	225	165	165	167	167	225	228	253	253	210	213	138	148	214	214	172	172	169	169	233	239	193	208	199	205
Cc704_NEA	NEA	184	184	174	174	214	214	188	188	159	159	225	225	169	173	167	167	228	228	253	253	210	210	164	164	214	214	180	184	169	169	239	245	188	193	166	208
Cc705_NEA	NEA	184	187	174	183	214	214	182	188	153	159	225	225	161	165	167	183	228	228	253	253	210	213	151	164	214	231	172	176	169	169	239	245	188	208	199	208
Cc706_NEA	NEA	184	208	174	174	0	0	188	188	159	162	225	225	165	169	167	167	225	225	253	253	210	210	126	138	214	214	168	180	169	169	233	239	193	203	199	199
Cc707_NEA	NEA	202	211	174	174	205	205	188	194	150	156	225	228	177	181	167	167	228	228	253	253	210	210	141	141	211	214	172	180	177	177	233	239	193	213	166	205
Cc708_NEA	NEA	196	205	174	183	214	214	188	188	153	162	225	225	161	165	167	167	228	231	253	253	210	210	138	138	211	211	172	176	169	173	239	245	193	208	202	205
Cc709_NEA	NEA	187	196	174	174	214	214	188	188	147	156	225	225	161	165	167	175	225	228	253	253	210	210	138	154	211	231	172	172	169	177	233	245	193	208	205	205
Cc710_NEA	NEA	184	193	174	174	214	214	188	188	141	162	225	225	165	165	167	183	228	231	253	269	210	210	135	154	214	231	176	180	169	177	239	245	188	193	199	205
Cc711_NEA	NEA	224	224	177	183	214	214	188	188	156	165	225	228	161	161	167	175	0	0	261	265	210	210	148	148	231	231	172	172	173	177	233	245	198	198	166	202
Cc712_NEA	NEA	184	193	174	183	214	214	182	188	153	156	225	225	165	165	167	167	231	231	245	253	210	210	141	158	214	214	180	184	169	169	233	233	198	198	166	214
Cc713_NEA	NEA	196	199	174	174	214	214	188	188	156	159	225	228	161	165	167	199	228	228	261	261	210	210	138	148	214	231	172	176	177	177	239	245	208	208	169	199
Cc714_NEA	NEA	184	184	174	183	214	214	182	188	156	165	225	225	161	165	167	167	225	225	245	261	210	210	138	138	214	214	172	176	169	169	245	245	193	193	202	205
Cc715_NEA	NEA	184	193	174	174	214	217	188	188	141	153	222	225	173	181	167	175	228	228	253	261	210	213	154	154	214	214	172	180	169	169	239	245	188	253	166	199
Cc716_NEA	NEA	196	202	183	183	214	214	188	188	153	159	225	225	165	177	167	171	0	0	245	253	210	210	154	164	0	0	172	180	169	169	233	245	193	203	199	205
Cc717_NEA	NEA	196	211	174	174	214	214	188	188	153	156	225	225	165	165	167	183	225	225	253	253	210	210	141	155	214	214	180	184	169	169	233	245	193	218	166	205
Cc718_NEA	NEA	184	184	174	174	214	214	188	188	156	162	225	225	169	173	167	167	228	228	253	261	210	210	138	138	214	231	164	172	169	169	233	245	188	213	166	199
Cc719_NEA	NEA	199	229	174	174	214	214	188	188	156	159	225	225	161	173	167	167	0	0	245	261	210	210	141	158	214	231	176	180	169	177	233	233	198	198	199	199
Cc720_NEA	NEA	199	199	174	183	214	214	182	188	156	159	222	225	157	165	167	167	225	228	253	261	210	210	138	138	211	231	176	180	169	169	233	239	193	198	205	205
Cc721_NEA	NEA	208	224	183	183	199	208	182	188	156	159	225	228	165	169	183	199	228	228	245	249	210	213	151	154	211	214	172	176	169	169	239	245	198	208	205	208
Cc722_NEA	NEA	184	199	174	174	211	211	188	188	156	159	225	225	165	173	167	167	0	0	253	265	210	210	138	148	214	231	172	184	169	177	233	245	193	198	166	190
Cc723_NEA	NEA	184	184	174	183	211	214	188	194	141	159	225	225	161	173	167	167	228	228	245	253	210	213	138	138	211	231	176	176	177	177	245	245	193	198	166	199
Cc724_NEA	NEA	184	190	174	183	214	214	182	182	156	159	225	228	169	173	167	167	0	0	253	265	210	210	138	138	211	231	176	176	173	177	233	245	198	203	166	166
Cc656_LIO	LIO	193	196	174	183	214	214	182	188	153	156	225	225	157	161	187	199	225	228	249	261	210	210	138	141	211	211	176	176	169	177	233	245	188	208	187	205
Cc657_LIO	LIO	205	205	174	183	214	214	188	188	153	156	225	225	161	165	167	183	225	225	253	253	210	210	138	141	231	231	172	176	169	169	251	251	193	198	199	208
Cc662_LIO	LIO	190	190	174	174	214	214	188	194	156	162	222	225	157	165	175	191	0	0	253	253	210	210	141	161	214	214	184	184	169	169	233	239	188	198	205	205
Cc663_LIO	LIO	193	196	174	183	214	214	182	188	153	153	225	225	157	157	187	199	225	228	249	261	210	210	138	141	211	211	176	176	169	177	233	245	188	208	187	205
Cc664_LIO	LIO	199	208	174	183	214	214	188	188	153	156	225	225	161	165	167	183	225	225	253	253	210	210	138	141	231	231	172	176	169	169	251	251	193	198	199	208
Cc665_LIO	LIO	193	196	174	183	214	214	182	188	153	153	225	225	157	161	187	199	225	228	249	261	210	210	138	141	211	214	176	176	169	177	233	245	188	208	187	205
Cc666_LIO	LIO	205	208	174	183	214	214	188	188	153	156	225	225	161	165	167	183	225	225	253	253	210	210	138	141	231	231	172	176	169	169	251	251	193	198	199	208
Cc672_LIO	LIO	0	0	174	183	214	214	182	188	153	153	225	225	157	161	187	199	225	228	249	261	210	210	138	141	211	211	176	176	169	177	233	245	188	208	187	205
Cc678_LIO	LIO	193	199	174	183	214	214	182	188	153	153	225	225	157	161	187	199	225	228	249	261	210	210	138	141	211	211	176	176	169	177	233	245	188	208	187	205
Cc681_LIO	LIO	0	0	174	183	214	214	188	188	153	156	225	225	161	165	167	183	225	225	253	253	210	210	138	141	231	231	172	176	169	169	251	251	193	198	199	208
Cc682_LIO	LIO	193	196	174	183	214	214	182	188	153	153	225	225	157	161	187	199	225	228	249	261	210	210	138	141	211	211	176	176	169	177	233	245	188	208	187	205
Cc620_LOV	KRY	190	190	183	183	214	214	188	188	150	162	225	225	169	169	183	183	225	228	253	253	210	210	141	148	211	231	176	180	169	169	233	251	188	193	166	166
Cc621_LOV	KRY	193	193	174	183	0	0	182	191	153	162	225	225	165	165	183	195	225	228	253	253	210	210	138	141	214	214	168	184	169	169	233	239	193	198	208	208
Cc622_LOV	KRY	193	202	174	174	214	214	182	182	153	162	222	222	161	169	171	195	228	228	261	261	210	210	141	141	211	214	172	180	169	169	233	245	188	208	187	205
Cc623_LOV	KRY	196	196	174	174	0	0	188	188	159	159	225	225	157	165	179	183	231	231	253	253	210	210	148	151	211	211	184	184	169	169	239	251	198	213	0	0
Cc625_LOV	KRY	190	199	174	183	208	208	188	191	153	159	225	225	161	161	167	171	228	228	253	261	210	210	138	138	211	214	176	176	169	169	233	239	188	203	166	202
Cc626_LOV	KRY	193	202	183	183	214	214	182	188	153	156	222	225	161	169	167	171	228	228	253	261	210	210	135	138	211	211	172	184	169	173	233	245	188	188	205	205
Cc627_LOV	KRY	193	199	174	183	214	214	188	188	156	156	225	225	161	169	167	183	228	228	253	253	210	213	138	138	211	214	176	180	169	169	239	251	203	233	202	205
Cc628_LOV	KRY	199	226	174	183	0	0	188	191	150	150	225	225	165	185	167	171	231	231	253	253	210	210	138	148	211	214	172	180	169	169	239	245	188	188	166	166
Cc629_LOV	KRY	184	193	174	183	214	214	182	182	150	153	225	225	157	165	183	191	228	228	253	253	210	210	138	141	211	214	172	176	169	173	233	233	188	188	166	205
Cc630_LOV	KRY	211	222	174	183	214	214	188	188	150	156	222	225	161	165	183	187	228	228	253	261	210	210	138	154	211	214	180	184	169	169	233	251	183	203	166	202
Cc632_LOV	KRY	190	190	174	174	214	214	188	188	153	156	225	225	161	161	167	183	228	228	253	253	210	210	148	148	211	211	172	172	169	169	229	239	193	193	166	202
Cc634_LOV	KRY	193	193	174	183	208	214	182	188	156	159	225	225	157	165	167	171	228	228	253	261	210	210	138	138	214	214	172	172	169	169	233	251	198	203	166	166
Cc635_LOV	KRY	193	199	174	174	214	214	191	191	156	156	225	225	161	169	167	195	231	231	253	253	210	210	138	141	214	214	176	184	177	177	239	239	248	248	205	205
Cc636_LOV	KRY	190	193	174	183	214	214	182	188	153	159	225	225	157	165	167	171	228	228	253	261	210	210	138	138	214	214	172	172	169	169	233	251	203	203	166	166
Cc638_LOV	KRY	222	224	174	174	214	214	188	188	150	156	225	225	157	169	171	191	228	228	253	253	216	216	138	141	211	214	176	184	169	173	233	233	203	203	166	205
Cc639_LOV	KRY	0	0	174	174	214	214	182	182	150	156	225	228	161	161	171	187	225	225	253	261	210	210	138	138	211	214	176	180	169	169	233	245	193	213	211	211
Cc640_LOV	KRY	190	193	174	183	214	217	182	188	156	162	225	225	161	165	171	179	228	228	257	261	210	210	138	141	211	214	172	172	169	173	233	239	183	203	166	205
Cc642_LOV	KRY	193	280	174	182	0	0	182	188	153	159	222	225	153	161	167	171	225	231	253	269	210	216	138	141	214	214	176	180	177	177	239	245	198	198	166	205
Cc643_LOV	KRY	190	193	174	183	214	214	182	188	156	159	225	225	157	161	167	171	228	228	253	261	210	210	138	138	214	214	172	172	169	169	233	251	203	203	166	166
Cc644_LOV	KRY	190	193	174	183	214	214	182	188	156	159	225	225	157	165	167	171	228	228	253	261	210	210	138	138	214	214	172	172	169	169	233	251	203	203	166	166
Cc645_LOV	KRY	193	202	174	183	214	214	182	182	150	156	225	228	161	161	171	187	225	225	253	261	210	210	138	138	211	214	176	180	169	169	233	245	193	213	211	211
Cc646_LOV	KRY	193	280	174	182	214	214	182	188	156	159	222	225	153	161	167	171	225	231	253	269	210	216	138	141	214	214	176	180	177	177	239	245	198	198	166	205
Cc647_LOV	KRY	190	193	174	183	214	214	182	188	156	159	225	225	157	165	167	171	228	228	253	265	210	210	138	138	214	214	172	172	169	169	233	251	203	203	166	166
Cc648_LOV	KRY	193	202	174	174	214	214	182	182	150	156	225	228	161	161	171	187	225	225	253	261	210	210	138	138	211	214	176	180	169	169	233	245	193	213	211	211
Cc649_LOV	KRY	190	202	174	174	214	214	182	182	150	156	225	228	161	161	171	187	225	225	253	261	210	210	138	138	211	214	176	180	169	169	233	245	193	213	211	211
Cc650_LOV	KRY	190	193	174	183	214	214	182	188	156	156	225	225	157	165	167	171	228	228	253	261	210	210	138	138	214	214	172	172	169	169	233	251	203	203	166	166
